# Supplementary material for: Comparative Analysis of Urso- and Tauroursodeoxycholic Acid Neuroprotective Effects on Retinal Degeneration Models
Source: Pharmaceuticals (Basel). 2022 Mar 9;15(3):334. doi: 10.3390/ph15030334 (PMC8955596; doi:10.3390/ph15030334)
Supplement: Supplementary file 1 [file pharmaceuticals-15-00334-s001.zip]

Archive with 4 entries (4 files):
- Supplementary figure1.jpg
- __MACOSX/._Supplementary figure1.jpg
- Supplementary Table 1.xlsx
- __MACOSX/._Supplementary Table 1.xlsx
