# Supplementary material for: Comparative Analysis of Urso- and Tauroursodeoxycholic Acid Neuroprotective Effects on Retinal Degeneration Models
Source: Pharmaceuticals (Basel). 2022 Mar 9;15(3):334. doi: 10.3390/ph15030334 (PMC8955596; doi:10.3390/ph15030334)
Supplement: Supplementary file 1 [file pharmaceuticals-15-00334-s001.zip › Supplementary Table 1.xlsx]

## Sheet: all DE genes
	ANNOVA Results		T vs A			U vs A			T vs U			CPM matrix
GeneName	global_Pvalue	global_FDR	LogFC_TvsA	PValue_TvsA	FDR_TvsA	LogFC_UvsA	PValue_UvsA	FDR_UvsA	LogFC_TvsU	PValue_TvsU	FDR_TvsU	A1	A2	A5	T2	T4	T5	U2	U3	U4
Atf3	4.33684e-14	5.88596e-10	1.06254	3.81514e-11	5.17791e-07	1.19545	1.14714e-13	8.66924e-10	0.13291	0.401447	0.660657	154.959	154.662	137.329	292.165	335.209	271.356	388.295	368.001	321.472
Hmox1	1.15487e-12	7.83697e-09	1.57538	9.75869e-08	0.000110371	2.22169	1.27752e-13	8.66924e-10	0.646306	0.0234763	0.15521	15.997	16.2308	9.23741	61.3016	28.2389	31.1496	70.3044	85.9191	49.2862
Mt-cyb	6.66644e-11	3.0159e-07	0.290507	0.0268416	0.169597	-0.608128	3.82104e-06	0.00471447	-0.898635	1.05107e-11	1.42652e-07	16594.9	15594.2	20254.5	18825.5	21504.9	21162.7	11548.4	11370.1	13023.3
AC098563.1	6.16048e-10	1.3935e-06	8.64986	2.35204e-09	6.38438e-06	5.44718	0.000333949	0.107913	-3.20268	0.000638514	0.0235487	0	0	0	4.48022	6.10709	1.94163	0	1.46277	0
Mt2A	5.23498e-10	1.3935e-06	1.82223	3.31857e-08	6.43423e-05	2.11311	2.01126e-10	9.09896e-07	0.290877	0.357573	0.624043	11.9496	17.5293	7.74183	65.8695	36.6595	26.6997	61.3195	70.0875	40.8557
Rpl36a	4.29311e-10	1.3935e-06	0.79487	1.85347e-06	0.000852671	-0.218357	0.191144	1	-1.01323	1.47865e-09	1.00341e-05	89.0438	63.6969	87.3595	125.344	147.319	125.598	67.3403	72.9735	75.0411
Atp5e	1.26906e-09	2.15295e-06	0.878264	4.40116e-07	0.000395151	-0.0993502	0.566437	1	-0.977614	2.01642e-08	8.64904e-05	148.599	101.064	148.326	223.28	249.557	226.493	111.524	147.349	129.052
Msh5	1.12958e-09	2.15295e-06	1.50995	4.63139e-10	2.09524e-06	0.622713	0.00933363	0.491294	-0.887235	0.000192663	0.0121057	31.705	29.2876	31.935	75.7362	93.6477	84.6398	42.1456	76.9314	32.1472
Mthfd2	1.76725e-09	2.66501e-06	1.03444	3.48618e-10	2.09524e-06	0.740587	6.83172e-06	0.00713232	-0.293856	0.0687823	0.270114	31.8977	30.5139	33.1667	57.9213	60.4755	69.9278	51.0378	62.4191	54.1963
Zbed5	5.91972e-09	8.03425e-06	0.981534	6.609e-08	0.00010663	0.10178	0.574619	1	-0.879754	1.20205e-06	0.000776867	63.2172	43.8593	64.046	93.003	109.128	120.784	57.4291	75.777	58.7359
Rplp1	1.21421e-08	1.37327e-05	0.993001	7.07093e-08	0.00010663	0.141976	0.437173	1	-0.851025	3.6312e-06	0.00139741	366.583	278.737	366.417	611.828	701.295	614.819	288.165	453.095	425.325
RT1-N2	1.11576e-08	1.37327e-05	-8.69659	1.63161e-09	5.53606e-06	-0.638965	0.43634	1	8.05762	2.54908e-08	8.64904e-05	6.93847	3.46257	3.16711	0	0	0	4.44613	0	4.53952
Gpx4	1.74888e-08	1.82583e-05	0.8928	1.1947e-06	0.000648581	-0.0495808	0.785922	1	-0.942381	3.02869e-07	0.000337298	705.797	474.445	622.337	1092.01	1183.31	928.677	473.698	708.461	638.035
Igfbp5	6.1802e-08	5.99126e-05	-1.0054	9.88816e-09	2.2367e-05	-0.503798	0.00372175	0.327003	0.501602	0.00403847	0.0637987	305.871	202.2	233.574	119.223	112.02	123.327	213.044	164.417	169.63
Hist3h2ba	9.81587e-08	8.8814e-05	1.09414	1.10299e-07	0.000115152	0.285772	0.162589	1	-0.808368	7.86533e-05	0.00702292	91.453	52.8764	79.7056	151.016	170.029	135.496	72.8053	113.294	98.6651
Myc	1.18562e-07	9.78862e-05	1.65296	0.00052051	0.022498	2.60843	1.81862e-08	6.17057e-05	0.955465	0.021281	0.14804	0.578206	1.22633	0.439876	3.7457	2.12642	1.27141	4.72401	4.94735	5.37331
Nphp1	1.29823e-07	9.78862e-05	0.906811	4.65843e-07	0.000395151	0.127315	0.478673	1	-0.779497	1.38395e-05	0.00271864	62.3499	48.1875	56.6561	95.0129	98.9212	106.799	47.7032	70.8296	72.2618
Stkld1	1.29542e-07	9.78862e-05	1.26819	8.03722e-08	0.000109081	0.417026	0.0792233	1	-0.851166	0.000248588	0.0141165	13.7806	10.2434	9.85323	27.9557	25.6872	24.7926	11.0227	18.3877	17.8802
Gdf15	1.76875e-07	0.000117244	0.95475	6.52155e-07	0.000465844	0.96103	5.39485e-07	0.00146438	0.00628053	0.97347	0.990242	38.8362	56.4111	40.2047	91.0845	83.9512	79.8266	98.8337	107.935	73.1882
Kcna2	1.71567e-07	0.000117244	-0.970671	9.67929e-08	0.000110371	-0.150122	0.401844	1	0.820548	6.37636e-06	0.00180291	104.655	95.6536	114.632	60.2053	41.763	52.9453	122.824	84.2699	90.2346
Slc2a13	1.81413e-07	0.000117244	-0.792238	5.33851e-05	0.00703439	0.285072	0.135723	1	1.07731	3.92138e-08	0.000106442	35.9452	36.9341	37.3015	24.21	16.416	20.8875	56.5029	40.2385	44.2835
Ptprt	3.27524e-07	0.000197561	-1.3316	5.75405e-05	0.0071549	0.465508	0.13398	1	1.79711	5.62699e-08	0.000109099	7.99852	10.8205	9.94121	5.48151	2.72182	2.90609	18.7108	9.23506	13.8965
Syt2	3.348e-07	0.000197561	-1.10143	0.000255259	0.0157471	0.542664	0.0588952	0.990801	1.64409	4.8541e-08	0.000109099	10.8896	11.3976	16.0115	8.31363	3.06205	5.90299	24.0832	17.728	16.6758
Chd5	3.65994e-07	0.000206969	-0.888948	7.30359e-07	0.000495622	-0.0334355	0.849812	1	0.855512	1.86443e-06	0.00097323	94.4404	98.9719	83.8405	54.6324	39.8067	50.4933	114.58	85.2594	85.4171
Rps14	4.08514e-07	0.000221774	0.690671	3.54747e-05	0.0052908	-0.13083	0.432183	1	-0.8215	9.21515e-07	0.000711086	300.86	235.527	299.116	389.461	500.73	399.95	238.053	279.773	279.783
Sv2c	4.29222e-07	0.000224054	-1.84251	1.98998e-05	0.00358475	0.50469	0.216507	1	2.3472	7.70405e-08	0.000130699	8.76946	19.1163	16.0995	6.02966	1.27585	4.72239	33.0681	15.914	17.139
Mt-nd1	5.06452e-07	0.000246264	0.259292	0.0865372	0.311948	-0.553276	0.000264082	0.0919005	-0.812568	9.32038e-08	0.000140551	6774.17	6154	8038.83	7414.66	8486.13	8151.67	5067.47	4169.88	5662.36
Psmb1	5.0806e-07	0.000246264	0.633068	4.15639e-05	0.00606565	-0.124406	0.420175	1	-0.757475	9.90607e-07	0.000711086	188.303	155.888	193.634	264.209	274.564	261.366	151.261	181.073	183.526
Hsd17b8	5.93893e-07	0.000277942	0.76807	4.95301e-06	0.00159893	0.0204009	0.903824	1	-0.74767	8.61878e-06	0.00208882	48.5693	37.5112	43.0199	67.6967	74.5099	68.5655	39.6446	52.6069	44.8394
Gad2	6.22023e-07	0.000281403	-0.827739	9.12996e-07	0.00054777	-0.052061	0.754544	1	0.775678	4.17438e-06	0.00149091	142.817	148.314	133.371	93.3684	62.2617	75.9216	151.261	132.012	146.84
Acta2	6.89391e-07	0.000292388	-1.79716	9.58392e-05	0.00956419	-2.16717	3.6821e-06	0.00471447	-0.370006	0.433077	0.686899	12.3351	4.03967	16.4514	2.55804	2.80688	3.5418	1.11153	2.55613	3.79838
Wdr31	6.7001e-07	0.000292388	0.876027	7.76645e-07	0.000501935	0.192499	0.278011	1	-0.683528	0.000106573	0.0086096	36.9088	39.8917	44.3396	82.5881	66.1743	65.7503	39.1815	54.7507	51.3244
S100a4	8.48171e-07	0.00034883	0.851045	0.00597522	0.0811768	-0.822637	0.0106559	0.522102	-1.67368	1.84959e-07	0.000251027	11.8532	7.71865	4.66269	12.242	12.8436	16.9825	4.63138	5.85437	3.89102
Cabp4	9.06756e-07	0.000361956	0.749457	1.73469e-06	0.000852671	0.118412	0.447766	1	-0.631044	5.49217e-05	0.00582744	617.524	529.269	560.227	903.993	886.634	969.453	538.537	788.114	619.876
Tsks	1.01057e-06	0.000391869	0.881406	4.79859e-06	0.00159893	0.0695686	0.717375	1	-0.811838	2.44429e-05	0.00376976	88.4656	55.2569	68.9726	117.03	131.073	126.778	60.5785	92.6804	79.9512
Shisa2	1.0879e-06	0.000410138	2.52742	2.84223e-05	0.00438349	0.0213933	0.973117	1	-2.50603	3.28464e-05	0.00450302	0.770942	0.865643	0.879753	7.58276	5.69882	0.908153	1.20416	0.659647	0.83379
Gabbr2	1.19612e-06	0.00043875	-0.770365	1.88477e-06	0.000852671	-0.0407292	0.797986	1	0.729636	6.36031e-06	0.00180291	86.1527	80.1441	86.1278	57.0077	37.7653	48.1321	88.9225	91.2787	77.5425
Spred2	1.59418e-06	0.000569374	-1.29166	5.80589e-06	0.00165779	0.0677571	0.796149	1	1.35942	1.76508e-06	0.000958228	6.2639	7.71865	9.58931	3.92842	2.46665	2.90609	9.7259	8.57541	7.6894
Mt-nd4	1.68052e-06	0.000584822	0.518838	0.0167663	0.135287	-0.612719	0.00506975	0.382259	-1.13156	2.65044e-07	0.000327016	73.0467	59.7294	79.9695	82.7708	112.19	96.4458	47.7032	33.8894	62.9975
Rpl17	1.87386e-06	0.000623733	0.681264	0.000607017	0.02474	-0.294618	0.137278	1	-0.975882	1.02893e-06	0.000711086	340.467	257.817	269.292	439.343	553.125	340.557	242.407	298.82	202.704
Sec61g	1.88425e-06	0.000623733	0.745539	0.000167217	0.0131946	-0.19457	0.328021	1	-0.940109	2.32163e-06	0.00102857	45.0037	34.1208	51.1136	63.951	79.188	65.387	30.2892	44.5262	43.8203
Polr2k	2.11834e-06	0.000684527	0.445577	0.0214921	0.152408	-0.562658	0.00440756	0.3582	-1.00824	3.23083e-07	0.000337298	33.1505	21.6411	29.2958	38.1879	35.4687	35.9628	19.1739	17.4807	22.605
Fat4	2.30904e-06	0.000712234	-1.29422	3.75149e-07	0.00036368	-0.423165	0.085027	1	0.871059	0.000645634	0.0237467	18.9844	22.146	24.0173	10.0494	6.20916	9.44479	22.6011	13.7701	14.7303
Timm10b	2.27214e-06	0.000712234	0.803391	1.47083e-05	0.00312007	0.0163559	0.930432	1	-0.787035	2.14779e-05	0.00342938	23.9744	18.6157	21.8179	38.1751	35.8745	33.8223	18.6737	26.0561	23.3721
Cebpb	2.62121e-06	0.000732769	1.39243	2.11237e-05	0.00365844	1.60336	1.07731e-06	0.00243687	0.210936	0.508729	0.742059	18.0208	29.2155	11.3488	66.2349	54.6916	29.6058	54.4651	82.6208	53.3626
Hecw2	2.5742e-06	0.000732769	-1.61676	5.53815e-07	0.000417576	-0.369724	0.216118	1	1.24704	0.000128171	0.00943046	6.74574	7.64652	9.85323	2.10125	1.87125	3.63261	8.33649	6.10174	5.28067
Ptprm	2.64557e-06	0.000732769	-1.1293	5.15221e-07	0.000411328	-0.322221	0.136769	1	0.807083	0.000353449	0.0171322	20.8154	20.7033	19.3546	11.2371	6.80456	8.8999	18.6182	18.3877	14.2671
Rpl39	2.57403e-06	0.000732769	0.648169	0.000282263	0.0168931	-0.200006	0.262814	1	-0.848175	2.21402e-06	0.00102857	115.159	86.3479	119.91	150.376	171.815	159.744	88.3668	85.9191	116.916
Srgap3	2.59488e-06	0.000732769	-1.07553	9.983e-07	0.000564539	-0.189932	0.379837	1	0.8856	5.40824e-05	0.00582545	87.6946	119.459	108.298	51.8003	41.2526	51.8555	135.144	75.777	80.5997
Rps17	2.95997e-06	0.000803454	0.621085	0.000324071	0.0180446	-0.197278	0.253349	1	-0.818362	2.34936e-06	0.00102857	159.392	125.013	154.309	194.228	259.424	191.711	123.102	147.349	130.164
Il4i1	3.11427e-06	0.000822657	2.08829	5.49261e-06	0.00162056	2.11439	3.55517e-06	0.00471447	0.0260952	0.945951	0.980331	0.770942	0.649232	0.263926	2.1926	2.72182	2.08875	2.31569	2.88596	2.59401
Mt-cox3	3.15194e-06	0.000822657	0.268905	0.0932312	0.323223	-0.536875	0.000825685	0.170332	-0.80578	5.69489e-07	0.000552079	17906.7	13846.5	14922.5	16536.4	19522.3	17888.6	10882.5	9139	13526.6
LOC687679	3.25842e-06	0.0008344	0.826019	9.9526e-05	0.00978071	-0.13153	0.541643	1	-0.957549	7.09779e-06	0.00192363	19.7554	12.9846	15.9235	25.9458	31.8113	24.6109	13.7089	16.4912	16.1199
Fat3	3.55905e-06	0.000894507	-1.05175	5.13293e-05	0.00701697	0.203968	0.417956	1	1.25571	1.37273e-06	0.000846849	22.1646	27.1235	28.1521	15.2569	8.25052	12.7141	43.9055	25.8087	24.2726
Col3a1	4.21899e-06	0.00104109	-1.22578	0.00367243	0.0621881	-2.16755	1.66774e-06	0.0032335	-0.941769	0.0510644	0.229942	3.56561	2.23624	4.75067	1.91853	1.10574	1.27141	1.0189	0.659647	0.741147
AY172581.24	4.31214e-06	0.00104508	0.643234	0.00020821	0.0145575	-0.148635	0.389665	1	-0.791868	5.20827e-06	0.00159521	3597.89	2309.03	3333.21	4318.15	4625.57	4862.52	2747.43	2469.14	3447.63
Atp2b4	4.47126e-06	0.00106463	-0.927495	2.12951e-05	0.00365844	0.0785802	0.711778	1	1.00607	4.01369e-06	0.00147227	37.1016	30.7303	39.5889	23.5705	13.0988	17.7998	48.9074	37.3525	32.6104
Gadd45b	4.72244e-06	0.00109192	0.79659	3.3628e-05	0.00512808	0.891962	3.48118e-06	0.00471447	0.0953727	0.616303	0.811691	114.581	127.538	86.9196	211.312	157.525	185.808	189.609	262.375	193.995
Rps27	4.74677e-06	0.00109192	0.725993	2.16355e-05	0.00366011	0.0271324	0.87341	1	-0.698861	4.30525e-05	0.00521754	272.817	219.657	290.055	394.943	453.524	390.96	224.622	302.943	305.352
Cdh4	5.01688e-06	0.00109529	-1.67413	9.1844e-06	0.0023038	0.0567436	0.871846	1	1.73088	4.58211e-06	0.00151679	6.16753	10.9648	10.2931	3.92842	0.935626	3.5418	11.1153	8.90524	10.0981
Ciart	5.24562e-06	0.00109529	1.13524	3.41379e-06	0.00125221	1.01451	3.19874e-05	0.0228491	-0.120729	0.612464	0.809668	19.7554	16.5915	11.6127	39.4669	35.4687	26.7905	31.4008	44.7736	26.2181
Fry	5.22682e-06	0.00109529	-0.838524	1.96726e-05	0.00358475	0.0510897	0.791696	1	0.889613	5.99299e-06	0.00176819	71.6976	89.017	75.2189	53.262	31.4711	43.4097	97.7222	91.691	68.9266
Lgi2	5.18752e-06	0.00109529	-0.649175	0.00642595	0.0845907	0.517123	0.0242344	0.764907	1.1663	8.367e-07	0.000711086	13.4915	13.5617	16.0995	11.7853	6.46433	8.355	22.4159	19.2947	22.9755
RT1-A1	4.87432e-06	0.00109529	1.89787	2.26352e-06	0.000930925	0.742375	0.0590313	0.990801	-1.1555	0.00316736	0.0554759	10.1263	7.29593	18.2267	43.155	35.0741	48.5598	21.0589	34.648	7.01125
Tmem178b	5.02639e-06	0.00109529	-1.0097	8.81658e-05	0.00915725	0.22632	0.367651	1	1.23602	1.66981e-06	0.000944276	25.152	35.5635	42.2281	23.4791	11.4827	14.6213	52.1494	40.156	34.4633
Psmb4	5.37393e-06	0.00110305	0.745702	3.45389e-05	0.00520846	-0.00120861	0.99463	1	-0.74691	3.34829e-05	0.0045443	149.755	97.3849	158.971	214.693	226.762	209.057	122.917	162.686	137.761
Rpl31	5.50633e-06	0.00110305	0.659058	9.37246e-05	0.00942245	-0.0773622	0.64583	1	-0.73642	1.30421e-05	0.00268193	236.775	185.825	222.05	308.518	370.933	295.604	183.681	219.168	235.592
Sema6a	5.52661e-06	0.00110305	-0.799435	0.000191128	0.0139942	0.229637	0.271111	1	1.02907	1.55831e-06	0.00091954	24.1883	32.9666	31.4072	20.5557	12.6735	16.1651	37.9773	41.6402	30.1091
Rn50_20_0046.8	5.91475e-06	0.00116199	-4.86647	9.28287e-07	0.00054777	-0.900033	0.232677	1	3.96644	6.29388e-05	0.00620669	4.14381	2.66907	2.19938	0.182717	0.0850569	0	2.50095	0	2.50137
Rps20	5.99319e-06	0.00116199	0.655162	0.00013185	0.0112196	-0.0992877	0.561979	1	-0.75445	1.10905e-05	0.00246755	146.383	109.287	142.872	184.636	230.674	184.9	114.117	137.866	136.649
Kndc1	6.15298e-06	0.00117617	-1.01571	0.000748081	0.0275148	0.450159	0.115701	1	1.46587	1.04787e-06	0.000711086	9.82951	8.80071	11.8767	5.29879	2.97699	6.26625	19.3592	14.0175	10.3761
Aff3	6.43958e-06	0.0012057	-0.854816	0.000141231	0.0116977	0.207347	0.336664	1	1.06216	2.13015e-06	0.00102857	16.8643	20.1983	16.1875	10.8717	8.67581	8.99071	24.3611	23.7473	16.9537
Hbb	6.48511e-06	0.0012057	0.428189	0.0658137	0.273408	-0.728301	0.00200798	0.228158	-1.15649	1.03853e-06	0.000711086	41.6308	53.8863	32.6388	50.1558	57.7537	59.2116	21.6749	37.2701	23.1608
Cars	6.88062e-06	0.00124512	0.787729	2.25792e-06	0.000930925	0.615145	0.000216057	0.0771664	-0.172584	0.295404	0.568685	71.6012	83.8231	72.3157	115.02	120.185	144.487	116.248	140.505	111.357
Dhrsx	6.8227e-06	0.00124512	0.988391	5.04877e-06	0.00159893	0.251729	0.2438	1	-0.736661	0.000619154	0.0230856	49.2439	31.1632	35.0142	59.8398	73.3191	86.0021	40.0151	62.1718	41.8748
Chac1	7.15925e-06	0.00127849	1.02433	4.77014e-06	0.00159893	0.913942	4.34185e-05	0.0268946	-0.110384	0.615508	0.811425	18.8881	27.917	30.4395	42.5731	64.7283	43.6821	51.501	48.5665	52.992
Sult1d1	7.33761e-06	0.00129332	0.703542	0.00396036	0.0650163	-0.489532	0.0555606	0.972773	-1.19307	1.99526e-06	0.00100295	7.03484	6.70873	7.65385	10.8717	12.2482	10.3529	5.83554	6.26665	3.89102
Cacna1i	7.79523e-06	0.0013392	-1.18778	5.42215e-06	0.00162056	-0.104478	0.682344	1	1.0833	3.2847e-05	0.00450302	41.2454	62.182	58.3276	27.1335	17.7769	23.9752	75.862	49.4735	33.9075
Dock3	7.73701e-06	0.0013392	-0.879508	2.74742e-05	0.00428597	0.0567552	0.780971	1	0.936263	8.06274e-06	0.00198959	26.212	33.7601	34.5743	16.9927	12.6735	20.0702	39.552	31.828	32.1472
Apc2	9.31221e-06	0.00156133	-0.840367	1.80121e-06	0.000852671	-0.267398	0.124715	1	0.572969	0.00110736	0.0312254	134.144	128.115	168.825	87.4301	71.703	72.3798	148.575	131.352	96.1638
Psmb9	9.31826e-06	0.00156133	1.44673	5.20579e-05	0.00701697	0.0525965	0.889703	1	-1.39413	8.97031e-05	0.00767329	2.9874	1.80342	1.23165	4.842	5.95399	4.90402	2.40832	1.97894	2.1308
RGD1307315	9.58227e-06	0.00158598	0.763917	1.57813e-06	0.000823784	0.464543	0.00347307	0.317218	-0.299374	0.0573782	0.244809	53.8695	49.5581	53.6649	73.635	83.696	98.9886	73.0832	78.2507	75.9675
Csmd2	1.00629e-05	0.00164547	-1.16078	0.000101193	0.00980998	0.215744	0.440501	1	1.37653	3.70665e-06	0.00139741	8.76946	7.50224	9.76526	3.83706	2.46665	4.90402	13.8941	9.56489	8.24526
Hyal1	1.02151e-05	0.00165047	-1.13485	2.72675e-06	0.00105735	-0.253901	0.279764	1	0.880944	0.000274613	0.0147314	21.2973	34.1208	26.8325	13.5211	11.3126	11.5335	30.1966	18.8824	23.8093
Sipa1l3	1.07473e-05	0.00171603	-0.804169	3.54729e-06	0.00126694	-0.171857	0.316566	1	0.632312	0.000262523	0.0144836	124.314	166.059	130.379	77.5634	69.4915	86.3653	144.87	128.301	121.177
Ksr2	1.17796e-05	0.00179633	-1.83242	3.0031e-06	0.00113217	-0.341559	0.325593	1	1.49086	0.00017959	0.0116067	4.62565	3.82326	3.51901	1.18766	0.680456	1.36223	4.44613	2.88596	2.59401
Nipal3	1.15906e-05	0.00179633	-1.01795	6.94185e-06	0.00191134	-0.116362	0.600486	1	0.901587	6.75012e-05	0.00649735	44.3291	66.2938	71.6119	31.7928	23.3907	31.8762	77.1588	52.277	47.7113
Pax4	1.17772e-05	0.00179633	0.822652	2.20236e-06	0.000930925	0.388294	0.0249091	0.773136	-0.434359	0.0118969	0.111202	148.31	116.14	139.441	225.564	250.918	208.239	147.741	216.859	188.9
RT1-CE5	1.15819e-05	0.00179633	-1.58339	2.69604e-06	0.00105735	-0.346371	0.289843	1	1.23702	0.000224818	0.013166	59.481	35.9249	45.785	15.3811	14.0956	15.6656	51.1666	15.3319	48.5822
Gtf2f2	1.25725e-05	0.00189593	0.698981	4.23191e-05	0.00611016	0.0310404	0.855454	1	-0.667941	9.0267e-05	0.00767329	135.782	99.1161	124.397	194.046	201.33	163.558	113.469	153.698	117.472
Grm1	1.31059e-05	0.00192966	-0.809641	0.00020773	0.0145575	0.189803	0.370674	1	0.999444	4.55062e-06	0.00151679	28.1394	23.2281	25.6008	17.1754	12.8436	12.2601	35.569	35.2911	21.4933
Mt-co1	1.31344e-05	0.00192966	0.516678	0.00168439	0.0413392	-0.234486	0.153168	1	-0.751163	5.28917e-06	0.00159521	42268.8	51435.3	49900.2	68333.6	62730.6	67224	42201.2	31983	53415.8
Ubtd1	1.32227e-05	0.00192966	0.646936	0.00102432	0.0318845	-0.23801	0.227315	1	-0.884946	7.7768e-06	0.00195457	83.4544	85.338	101.348	162.527	114.657	130.865	59.8375	106.615	74.2999
Mgat3	1.34767e-05	0.0019458	-0.684604	0.000598043	0.0244477	0.243729	0.211208	1	0.928333	3.20118e-06	0.0013577	26.5011	35.2028	38.4452	21.8347	18.3723	19.9794	48.7221	41.3104	34.9265
Nosip	1.40761e-05	0.00201096	0.76726	1.26767e-05	0.00291608	0.155622	0.376185	1	-0.611638	0.000475847	0.020052	56.6642	41.9837	45.3073	79.4819	82.6754	72.9247	45.8507	65.5525	56.5124
Akap6	1.49352e-05	0.00211146	-1.04804	1.91729e-05	0.00358475	-0.0197352	0.934767	1	1.02831	2.73776e-05	0.0040388	65.3373	110.874	76.2746	48.9682	29.0044	41.1393	114.21	69.7577	79.5806
Mfsd6	1.55136e-05	0.00217062	-0.586041	0.00078531	0.0284979	0.22213	0.196506	1	0.808172	3.64414e-06	0.00139741	65.8191	53.5977	62.6384	46.2274	30.7906	39.8679	84.1059	71.8191	66.6105
LOC100909548	1.60496e-05	0.00220026	7.41423	0.000540808	0.0230089	0	1	1	-7.41423	0.000541209	0.0212994	0	0	0	5.48151	0	0	0	0	0
Sez6l	1.60182e-05	0.00220026	-0.795245	7.73748e-05	0.00867877	0.0881137	0.655655	1	0.883358	1.13779e-05	0.00247382	52.424	49.1253	55.8643	37.0002	19.3079	31.4221	62.5237	62.2542	50.9538
Rnf144b	1.65157e-05	0.0022415	-0.794073	7.87477e-05	0.00876036	-0.790311	7.97431e-05	0.0373198	0.00376201	0.98535	0.993761	24.381	24.238	26.9204	14.4346	14.2045	13.259	17.9698	12.9456	14.9156
Mtg2	1.74083e-05	0.00231633	0.809436	9.28764e-06	0.0023038	0.220543	0.228196	1	-0.588893	0.00117034	0.0319384	31.8977	25.6807	35.8939	58.7435	55.287	42.9556	35.569	41.9701	36.3162
Nxnl2	1.73347e-05	0.00231633	0.793029	1.4713e-05	0.00312007	0.167024	0.359835	1	-0.626006	0.000601051	0.0226212	131.349	94.9322	101.963	186.097	178.96	181.267	98.3706	157.408	130.442
Soga1	1.86307e-05	0.00245492	-1.57959	5.26934e-06	0.00162056	-0.287487	0.386591	1	1.29211	0.000189396	0.0119607	12.6242	19.5491	21.7299	5.20744	5.18847	6.99278	25.7505	11.0491	9.82019
Etv5	1.92889e-05	0.00250597	-0.786185	0.000308081	0.0177926	-0.908053	3.17491e-05	0.0228491	-0.121868	0.579287	0.789657	53.6768	37.7276	31.1433	25.489	21.5194	21.4324	26.0284	19.6245	22.7903
Ly6g6e	1.93875e-05	0.00250597	2.4593	4.56472e-05	0.0065213	0.511937	0.412941	1	-1.94736	0.000794419	0.0266878	0.481839	0.360685	1.23165	3.38027	3.99768	3.5418	0.741021	2.14385	0.185287
Kcna3	1.97482e-05	0.00252851	-1.52819	0.000220395	0.0146628	0.347595	0.349568	1	1.87579	5.00287e-06	0.0015858	2.02372	4.11181	5.63042	1.5531	0.850569	1.54386	5.92817	4.28771	5.5586
Ret	2.06414e-05	0.00261818	-0.446748	0.00540749	0.0770099	0.298005	0.0600464	0.992236	0.744753	3.46221e-06	0.00139741	58.7843	54.5355	70.1163	49.9731	39.8917	39.5955	78.4556	78.3331	79.21
Rangrf	2.13962e-05	0.00268879	0.680719	0.000211135	0.0145575	-0.0719253	0.696413	1	-0.752645	4.29557e-05	0.00521754	50.593	35.3471	49.5301	75.7362	71.703	60.483	38.5331	54.5034	41.6895
Pcnx2	2.23621e-05	0.00273422	-0.717281	0.00131368	0.0361941	0.3058	0.159887	1	1.02308	4.47758e-06	0.00151679	24.6701	24.0937	27.7122	19.4594	10.8022	14.7121	38.6257	36.1157	24.7358
Zeb2	2.22651e-05	0.00273422	-0.865207	5.06587e-06	0.00159893	-0.240653	0.196182	1	0.624554	0.0010015	0.0300717	45.871	48.2596	48.2984	27.5903	22.2849	25.6099	49.2779	33.5596	43.635
Zfhx2	2.23025e-05	0.00273422	-0.999002	0.000178994	0.0135851	0.184971	0.469064	1	1.18397	8.77483e-06	0.00208933	13.106	16.4472	13.1963	7.4914	4.84825	8.44582	21.7675	14.6772	14.9156
Mrpl14	2.28685e-05	0.00277117	0.776257	0.000228981	0.0148695	-0.0797885	0.70531	1	-0.856045	4.96605e-05	0.00552452	52.9059	31.8845	42.1402	66.4177	77.5719	63.6615	31.9565	53.4314	40.1146
Stox2	2.31154e-05	0.0027763	-1.18969	1.78468e-05	0.00351039	-0.075919	0.778741	1	1.11377	5.85703e-05	0.0059936	22.5924	42.6495	44.9483	16.4765	13.5087	16.7699	51.9808	29.5167	28.8352
Asns	2.43494e-05	0.00287365	0.792704	2.22686e-05	0.00366011	0.737184	7.90026e-05	0.0373198	-0.0555199	0.764732	0.896516	163.632	240.577	197.593	284.947	342.609	379.608	390.24	352.252	317.118
Sptb	2.42529e-05	0.00287365	-0.623403	0.000531347	0.022749	0.184765	0.298907	1	0.808169	7.22851e-06	0.00192363	77.1905	88.9448	84.1044	59.109	43.0388	55.0341	122.639	92.0208	84.9539
Rab3c	2.65409e-05	0.00307874	-1.18694	8.69746e-05	0.00915054	0.122771	0.673836	1	1.30971	1.52255e-05	0.00285037	11.9496	22.146	21.466	9.40993	6.1241	8.17337	30.104	15.8315	17.9728
St7l	2.64563e-05	0.00307874	0.694701	2.33971e-05	0.0037803	0.131969	0.422629	1	-0.562732	0.000586585	0.0222378	44.811	39.9639	56.2162	68.3362	73.4892	76.8297	57.8923	56.1525	47.7113
Pfdn5	2.69089e-05	0.0030792	0.50637	0.00206018	0.0456721	-0.218885	0.184038	1	-0.725255	1.10551e-05	0.00246755	99.5478	80.3605	110.497	129.729	148.85	116.153	80.8639	90.7015	89.1229
Snrpd2	2.73453e-05	0.0030792	0.674863	0.000309804	0.0177959	-0.0903992	0.629557	1	-0.765262	4.44397e-05	0.00523293	73.1431	45.1577	58.0637	87.4301	99.5166	82.1878	47.7959	66.1296	59.0138
Synj2	2.73612e-05	0.0030792	-1.29904	8.83446e-06	0.0023038	-0.23114	0.410289	1	1.0679	0.000261118	0.0144836	12.9133	14.8602	22.8736	6.30374	4.50802	8.99071	18.896	14.1	12.2289
Trio	2.74524e-05	0.0030792	-0.73883	1.33747e-05	0.00302536	-0.1148	0.493041	1	0.62403	0.000235295	0.0135832	83.9363	88.7284	76.5385	53.4447	47.0365	43.773	96.1475	71.9016	74.2073
Scn8a	2.77018e-05	0.00308172	-0.983753	0.000112776	0.0101364	0.11648	0.639656	1	1.10023	1.59904e-05	0.00293272	29.5849	34.9864	37.3015	16.5359	11.6528	21.614	54.0019	34.2192	28.1636
Gatsl2	2.79371e-05	0.00308262	-1.20358	5.23673e-05	0.00701697	0.0501506	0.860172	1	1.25373	2.53962e-05	0.00378767	9.73314	17.385	15.3077	6.21238	3.99768	7.7193	18.896	13.1105	14.4524
Chrm3	2.8189e-05	0.00308533	-0.689979	0.00282905	0.0537005	0.358458	0.106629	1	1.04844	5.02426e-06	0.0015858	15.0334	14.4995	13.7241	10.7803	6.7195	8.44582	21.397	21.2736	15.7494
Kcna1	2.92181e-05	0.00317238	-1.1334	1.66053e-05	0.00331422	-0.12121	0.625076	1	1.01219	0.000126753	0.00943046	9.2513	9.52208	10.9089	5.39015	3.23216	4.44995	11.3932	9.23506	8.05997
Fosl1	3.01843e-05	0.00322791	1.88652	0.00239571	0.0492698	2.91312	5.49017e-06	0.00620938	1.0266	0.0857022	0.302562	2.60193	5.33813	0.703802	23.4791	5.78387	2.90609	20.4707	27.5403	22.5123
Rnh1	3.02051e-05	0.00322791	0.678545	2.53727e-05	0.00400416	0.132089	0.411617	1	-0.546456	0.000674102	0.0243322	109.185	92.191	121.758	169.196	158.631	168.553	103.002	143.638	123.957
B3glct	3.12231e-05	0.00331063	-1.6384	9.5058e-06	0.0023038	-0.272048	0.418889	1	1.36635	0.000254034	0.014306	5.01112	5.33813	4.66269	1.37038	1.1908	2.08875	5.3724	2.8035	4.9101
Tnfrsf21	3.19661e-05	0.00336313	-0.755928	2.23835e-05	0.00366011	-0.0779699	0.655851	1	0.677958	0.000144317	0.0100864	45.7747	48.3317	50.0579	29.7829	26.2826	26.2456	57.9849	43.3718	42.2454
Grpel1	3.33729e-05	0.00348414	0.581396	0.000388713	0.0201516	-0.0897322	0.585399	1	-0.671128	4.36199e-05	0.00521754	63.6991	49.3417	61.3188	78.477	95.2638	75.9216	54.3724	62.3367	54.7522
Dlgap1	3.45168e-05	0.0035687	-0.694906	5.86308e-06	0.00165779	-0.321537	0.0341484	0.847279	0.373369	0.0150132	0.124989	94.9222	80.7934	81.0253	57.0991	46.8664	48.8586	77.2514	69.9226	68.3708
Kcnh5	3.47088e-05	0.0035687	-1.3143	7.7215e-05	0.00867877	0.0949105	0.765165	1	1.40921	2.28267e-05	0.00360236	7.32395	13.8503	19.3546	6.85189	3.74251	5.17647	19.1739	13.2754	13.0627
Jun	3.57e-05	0.00364301	0.961113	9.4797e-06	0.0023038	0.731377	0.000718165	0.161244	-0.229736	0.285457	0.559502	419.489	450.856	551.253	704.192	1065.76	879.455	783.074	1126.92	580.318
Atp8a1	3.67478e-05	0.00369717	-1.06128	0.00101533	0.0317513	0.389303	0.21178	1	1.45058	7.43362e-06	0.00194017	8.38399	16.5915	18.9147	8.49634	5.18847	6.72033	27.9735	14.9245	17.6949
Il1rapl1	3.70479e-05	0.00369717	-1.76261	8.04285e-05	0.00880303	0.138334	0.723462	1	1.90094	1.98125e-05	0.00327965	2.12009	3.24616	3.78294	0.822227	0.595399	1.1806	4.81664	2.39122	3.4278
Immp1l	3.6889e-05	0.00369717	0.716271	0.000269718	0.0164893	-0.0615045	0.754919	1	-0.777776	7.8182e-05	0.00702292	58.3988	38.7375	47.2427	72.4473	82.5052	72.0165	47.7032	38.6718	57.6241
AY172581.9	3.84368e-05	0.00380777	0.487705	0.00615091	0.0826335	-0.300025	0.0915033	1	-0.78773	1.04295e-05	0.00239915	2927.27	1800.18	2685.89	3015.38	3500.52	3415.74	2130.99	1749.55	2379.27
Srsf6	3.88626e-05	0.00382205	0.728055	1.11784e-05	0.00261574	0.264896	0.108552	1	-0.463159	0.00503967	0.0715083	454.663	351.451	418.235	600.317	689.387	654.233	436.276	631.118	476.001
Krt19	4.04578e-05	0.00392351	0.403614	0.0552111	0.248346	-0.552266	0.00904776	0.487286	-0.95588	6.86591e-06	0.00190172	128.073	125.663	84.7202	135.485	181.001	114.815	72.8053	89.2998	81.2482
Lad1	4.10505e-05	0.00392351	0.413607	0.174628	0.443805	1.30746	2.06173e-05	0.0186546	0.893856	0.00328592	0.0565228	12.8169	30.009	26.3046	19.4594	35.2136	34.2374	71.6012	44.856	64.1092
Trib3	4.06778e-05	0.00392351	1.10798	7.04149e-06	0.00191134	0.695211	0.00490988	0.380782	-0.412773	0.0857704	0.302562	9.34767	8.94498	8.5336	12.6988	20.7539	22.0681	15.2836	15.7491	14.6376
Ttc28	4.1013e-05	0.00392351	-0.717059	1.96138e-05	0.00358475	-0.518349	0.00187837	0.225036	0.19871	0.238467	0.514254	69.3847	59.8737	64.6618	38.0051	40.317	34.9639	54.9282	43.1244	43.9129
Asmtl	4.36367e-05	0.00403911	0.922045	2.20922e-05	0.00366011	0.259244	0.235776	1	-0.662801	0.00206789	0.0438523	20.0445	11.614	13.2843	25.9458	27.8136	27.6078	16.5803	20.7789	18.714
Atp5i	4.29978e-05	0.00403911	0.522823	0.00444549	0.0697505	-0.28058	0.128114	1	-0.803403	1.37312e-05	0.00271864	92.0312	57.1325	86.7436	101.043	121.121	101.259	59.9301	76.4366	66.24
Fam58b	4.37481e-05	0.00403911	0.660659	0.000240271	0.0152106	-0.0388979	0.829362	1	-0.699557	0.000101897	0.00838146	51.9422	36.862	48.8263	70.9856	77.657	59.484	40.7562	53.1841	46.0437
Pde10a	4.33021e-05	0.00403911	-1.35899	7.38413e-06	0.00196505	-0.537053	0.0671932	1	0.821939	0.00677152	0.0825724	12.2387	17.9621	24.3692	8.49634	6.54939	5.44892	18.3403	11.2965	9.91284
Prox1	4.26566e-05	0.00403911	-0.736233	1.39816e-05	0.00306063	-0.15872	0.341666	1	0.577513	0.000660184	0.0240917	61.7717	60.2343	62.5504	40.5632	34.9584	31.2405	63.172	50.2981	59.8476
Gngt1	4.53045e-05	0.00407201	0.414726	0.0469896	0.229817	-0.525396	0.0119537	0.559432	-0.940122	7.77643e-06	0.00195457	3467.41	2909.21	2190.5	3770.73	4148.65	3081.82	1499.27	2240.49	2503.32
Naa20	4.48149e-05	0.00407201	0.556423	0.00105653	0.0324295	-0.154561	0.367006	1	-0.710983	3.09464e-05	0.00432994	38.258	32.1731	39.237	51.2521	53.4158	50.0392	30.104	34.9613	37.8911
Oaz1	4.52933e-05	0.00407201	0.592354	0.000484955	0.0221418	-0.0911953	0.590351	1	-0.683549	5.79471e-05	0.0059936	372.268	280.685	311.609	445.921	504.643	444.177	265.1	384.162	300.72
Rmrp	4.5119e-05	0.00407201	0.356813	0.188402	0.461136	-0.889003	0.00158966	0.213612	-1.24582	9.24324e-06	0.00216292	12.5278	6.78087	13.8121	12.9729	15.4804	11.806	5.3724	7.42103	5.74389
Gpr158	4.73678e-05	0.00422944	-1.2249	0.000220198	0.0146628	0.20206	0.531258	1	1.42696	1.78382e-05	0.00314415	18.6953	33.4715	37.1256	17.8149	5.78387	13.6223	45.3875	37.1052	26.0328
Disp2	4.80428e-05	0.00426168	-0.559185	0.0014753	0.038628	0.213595	0.221525	1	0.77278	1.15243e-05	0.00247382	192.639	142.687	183.956	137.312	95.604	106.163	207.949	248.769	174.911
Map3k9	4.90348e-05	0.00431292	-1.20758	0.000214838	0.0146522	0.185592	0.552564	1	1.39317	1.98719e-05	0.00327965	9.44404	15.798	13.6362	6.48646	4.3379	5.53973	23.9906	12.5333	10.3761
Unc80	4.9256e-05	0.00431292	-0.770931	0.000862438	0.0293055	0.240522	0.291565	1	1.01145	1.29104e-05	0.00268193	41.2454	68.6022	55.1605	35.5385	23.3056	35.2363	86.8847	59.6156	59.6623
Kif3c	5.06709e-05	0.00440836	-0.60882	0.000281616	0.0168931	0.0927138	0.574962	1	0.701534	2.85212e-05	0.00411708	65.8191	59.8015	81.2012	43.7607	37.8503	48.677	86.1437	78.3331	66.6105
Celsr2	5.25788e-05	0.00448804	-0.800778	1.00578e-05	0.00239482	-0.416149	0.0208934	0.723511	0.384629	0.033359	0.185325	220.682	226.726	214.66	128.633	129.542	107.979	222.862	161.861	137.853
Ppp1r3e	5.22321e-05	0.00448804	-0.850898	0.080336	0.301379	1.16492	0.00847431	0.475609	2.01582	2.0099e-05	0.00327965	1.25278	2.81334	1.67153	1.73581	0.765513	0.635707	6.48393	3.38069	3.98366
Tars	5.23933e-05	0.00448804	0.555753	0.000322172	0.0180446	0.64635	2.8735e-05	0.0228491	0.0905966	0.555152	0.772455	110.148	128.259	117.975	184.727	158.546	163.013	201.558	185.856	199.091
Bcl9	5.34534e-05	0.00451341	-0.749667	1.50169e-05	0.00313552	-0.182143	0.283555	1	0.567524	0.00107043	0.0308639	42.5945	38.7375	45.2193	23.3878	22.9654	25.9732	44.3686	38.1771	34.4633
Prrc2b	5.3541e-05	0.00451341	-0.912292	0.000110429	0.0101364	0.0482634	0.83625	1	0.960555	4.74867e-05	0.00541588	163.44	280.973	212.02	116.299	85.2271	137.585	309.191	208.613	200.48
Med21	5.44314e-05	0.00456014	0.629205	0.0100684	0.105684	-0.446804	0.0714113	1	-1.07601	1.40219e-05	0.00271864	29.7776	12.8404	22.0818	29.6915	31.1308	34.419	16.3951	14.4298	18.3434
Mrpl54	5.49687e-05	0.0045769	0.612276	0.00134342	0.0364453	-0.178445	0.352012	1	-0.790721	3.71111e-05	0.00487887	58.0134	39.9639	48.3864	68.5189	81.4846	64.0248	35.9395	49.8034	49.2862
Atp5l	5.57479e-05	0.00461348	0.58347	0.000742408	0.0275148	-0.115101	0.5052	1	-0.698571	5.53396e-05	0.00582744	223.38	158.918	216.067	282.207	313.945	261.82	166.174	193.606	216.23
Nrxn1	5.64384e-05	0.00464232	-0.727042	0.00126185	0.035384	0.254296	0.249672	1	0.981338	1.35966e-05	0.00271864	25.2483	32.4616	39.8528	22.5656	15.4804	18.8896	52.1494	35.2087	34.9265
Ppp1r15a	5.71286e-05	0.00467078	0.723971	0.000128243	0.0110166	0.760646	5.70438e-05	0.0336608	0.036675	0.84483	0.935926	77.9615	92.5517	76.5385	132.379	154.548	106.617	138.386	179.342	124.791
Klf10	5.81429e-05	0.00472524	0.324814	0.142896	0.402071	0.937901	1.99589e-05	0.0186546	0.613088	0.00494306	0.0708419	14.8406	16.4472	16.6273	24.0273	18.3723	15.6202	35.9395	37.7648	23.2535
Scd2	5.85731e-05	0.00473187	-0.644868	2.00738e-05	0.00358475	-0.436711	0.00379341	0.327924	0.208157	0.167278	0.428058	1515.09	1485.59	1546.61	958.716	964.376	875.459	1419.43	1132.2	980.722
Cacna1b	6.00051e-05	0.00481887	-0.602941	0.00335961	0.059063	0.29495	0.139805	1	0.897891	1.16655e-05	0.00247382	21.8755	19.9819	23.2255	16.1705	10.462	14.7121	32.2344	28.4473	23.1608
Rps10	6.25654e-05	0.00499493	0.657502	0.000330724	0.0181724	-0.0435351	0.811918	1	-0.701037	0.000130601	0.00947871	110.534	87.8628	106.89	143.798	170.284	147.212	86.5142	136.3	88.2891
Cstb	6.41009e-05	0.00508759	0.600781	0.000297977	0.0174317	-0.0333705	0.841351	1	-0.634151	0.000135842	0.00968644	53.0022	41.6951	55.5124	69.9806	78.4225	69.6553	44.5539	57.0595	51.7876
Ptprn2	6.46174e-05	0.00509876	-0.640717	0.00189379	0.0440334	0.255941	0.210717	1	0.896658	1.44694e-05	0.0027659	103.113	107.484	113.048	94.5561	48.4825	58.1218	154.966	140.422	111.357
Rpl13a	6.54497e-05	0.00513459	0.505176	0.00129202	0.0360808	-0.137511	0.380259	1	-0.642687	4.37414e-05	0.00521754	806.405	627.977	719.726	904.998	1111.44	912.966	610.323	754.438	686.487
Nudt14	6.72192e-05	0.00524309	0.611614	0.00195547	0.0448327	-0.207903	0.29785	1	-0.819517	3.7386e-05	0.00487887	28.043	21.3525	25.4249	42.3904	38.6159	28.6976	20.5633	22.3456	24.7358
S100a3	6.94606e-05	0.00538697	1.28606	0.00221061	0.0473972	-0.415913	0.328783	1	-1.70197	6.67295e-05	0.00649735	10.7932	4.03967	2.55128	12.1507	10.462	17.9814	3.05671	6.34911	4.16895
LOC100910957	7.10595e-05	0.00547966	4.01577	1.39318e-05	0.00306063	2.77028	0.0028338	0.273373	-1.24548	0.104247	0.336627	0	0.144274	0.263926	1.73581	1.7862	3.45098	0.648393	0.0824559	2.40873
Pcdh9	7.14709e-05	0.00548024	-0.828324	0.00064354	0.0255384	0.200216	0.400131	1	1.02854	2.31074e-05	0.00360476	26.8866	34.9143	45.4832	22.931	14.7999	20.6151	56.8734	40.2385	32.5178
Kcnj10	7.38622e-05	0.00563179	-1.30212	1.53339e-05	0.00315322	-0.655966	0.0267293	0.781383	0.646149	0.0306643	0.176463	33.4396	64.8511	70.8201	20.1902	20.7539	25.2466	57.1513	31.4982	24.7358
Timm13	7.43308e-05	0.00563586	0.640492	0.000118471	0.0104408	0.0568425	0.732917	1	-0.583649	0.00044353	0.0192319	70.3484	56.3389	59.7352	90.9931	100.197	87.7276	57.7996	81.5489	64.1092
Abr	7.66371e-05	0.00571494	-0.676221	0.000442352	0.0215957	0.119713	0.527494	1	0.795934	3.55832e-05	0.00473466	45.0037	50.568	63.4302	37.9138	25.7723	32.3302	71.4159	57.8016	52.1582
Chrnb2	7.62484e-05	0.00571494	-0.721027	0.00152232	0.0391508	0.253651	0.255174	1	0.974678	1.8397e-05	0.00319571	24.4774	35.2028	38.2693	23.9359	12.9287	20.7967	42.6087	42.8771	37.5205
Slitrk1	7.59431e-05	0.00571494	-0.820529	0.0025648	0.0505528	0.343959	0.178075	1	1.16449	1.53314e-05	0.00285037	5.9748	6.56446	9.76526	3.65434	3.82756	4.63158	10.0964	10.307	9.26433
F5	7.75682e-05	0.00575276	-0.373355	0.29729	0.577563	1.05731	0.00246296	0.263207	1.43066	5.87348e-05	0.0059936	6.93847	9.52208	3.07914	4.65929	6.1241	3.90506	13.1531	13.3579	16.7684
Adam22	7.83095e-05	0.00577618	-0.889359	0.00195557	0.0448327	0.344266	0.210397	1	1.23363	1.64178e-05	0.00297097	8.57673	12.7682	11.2608	5.11608	4.3379	7.62848	18.155	14.5947	11.1172
Prkce	7.8853e-05	0.00578483	-0.813554	5.70037e-05	0.0071549	-0.0678267	0.732756	1	0.745728	0.000224875	0.013166	39.8962	53.4535	57.096	31.2446	26.7079	24.7018	60.208	52.1946	39.0028
Nlgn3	7.93538e-05	0.00579027	-0.696294	0.000185421	0.0138271	0.0438663	0.811236	1	0.74016	7.10148e-05	0.00664699	57.917	65.9332	74.5151	46.3188	31.7262	40.2312	86.5142	70.2524	58.3653
Polg2	8.00008e-05	0.00580626	0.761824	9.08293e-05	0.00923956	0.109181	0.575581	1	-0.652642	0.000769574	0.0259817	34.1142	29.4319	38.5332	66.0522	46.356	54.2167	34.2722	49.3911	31.8693
Commd3	8.47625e-05	0.00611913	0.652787	0.000212377	0.0145575	0.0161433	0.927044	1	-0.636644	0.00030169	0.0155686	82.5871	56.7718	75.3948	102.047	105.13	116.153	62.6163	78.7454	85.0466
LOC103694857	8.60174e-05	0.00614436	0.593354	0.0281603	0.172897	-0.585747	0.0320416	0.826745	-1.1791	1.73108e-05	0.00309134	29.1994	31.596	19.6185	37.7311	44.0595	35.5088	12.8752	28.942	15.0082
Pla2g5	8.57686e-05	0.00614436	-0.0980826	0.522918	0.753698	-0.634518	4.18003e-05	0.0268946	-0.536435	0.000543	0.0212994	82.298	82.3082	84.4563	71.0769	74.5949	78.2828	55.9471	65.47	47.4334
Gucy1a2	8.6522e-05	0.00614804	-1.31237	0.000110763	0.0101364	0.0262372	0.933557	1	1.3386	8.03523e-05	0.00712772	4.43291	6.0595	7.91778	3.01483	1.7862	2.3612	8.707	5.85437	5.18803
Pcdh10	8.77531e-05	0.00620305	-0.982307	0.000286414	0.0169747	0.124268	0.638963	1	1.10658	4.47328e-05	0.00523293	22.3573	34.1208	45.4832	20.373	11.908	17.6182	48.0737	42.3823	26.6813
Cntn1	8.86139e-05	0.00620827	-0.693494	4.81684e-05	0.0068098	-0.0917666	0.587596	1	0.601727	0.00041774	0.0186499	146.479	181.28	181.317	111.366	92.1167	100.623	200.539	152.791	149.341
Fdx1	8.89352e-05	0.00620827	0.859317	0.000170103	0.0133447	0.0645897	0.778757	1	-0.794728	0.000489808	0.0202066	18.599	13.2732	21.7299	23.8446	34.1929	34.6006	18.7108	23.9122	15.9347
RGD1565641	8.91993e-05	0.00620827	0.754316	0.00160327	0.0402263	-0.204392	0.398859	1	-0.958708	6.83969e-05	0.0065372	18.8881	12.9125	15.3077	25.215	26.7079	24.1569	11.2079	12.121	19.1772
Hspa12a	9.02246e-05	0.00624759	-0.560521	0.000326965	0.0181125	0.0648704	0.675574	1	0.625391	6.15395e-05	0.00620669	207.962	206.312	229.967	157.319	131.413	132.136	268.528	213.808	224.289
Gria1	9.17941e-05	0.00629207	-0.794637	0.000404123	0.0206972	0.120322	0.579248	1	0.914959	4.51115e-05	0.00523293	18.1171	17.89	18.2109	13.5211	7.74018	8.99071	22.138	21.6859	18.1581
Lonrf2	9.14468e-05	0.00629207	-0.633778	8.67009e-05	0.00915054	-0.0357974	0.82338	1	0.59798	0.00021183	0.0128501	251.809	212.083	267.533	173.673	144.257	135.224	287.794	234.34	225.031
Galt	9.24744e-05	0.00630685	0.839631	1.64083e-05	0.00331422	0.461079	0.0180222	0.691256	-0.378552	0.0489267	0.224962	24.6701	20.8476	22.6097	40.3805	39.4664	37.3251	31.2155	42.2174	25.199
Rasgrp1	9.39857e-05	0.00637787	-0.803219	0.001224	0.0346807	0.244828	0.313034	1	1.04805	2.48654e-05	0.00378767	18.2135	29.8647	30.0876	19.5507	10.0367	13.9856	35.8469	32.735	29.1826
Rpl41	9.5557e-05	0.00645223	0.593454	0.00160348	0.0402263	-0.157828	0.400295	1	-0.751282	6.73452e-05	0.00649735	472.78	305.211	384.54	534.356	663.529	479.051	306.69	411.537	371.129
Unc119	9.82803e-05	0.00660327	0.535342	0.000788249	0.0285003	-0.0826502	0.603326	1	-0.617992	0.000108194	0.00868879	2616	2303.55	2291.58	3340.07	3557.68	3151.93	1872.65	2938.48	2346.1
Rn50_20_0056.5	0.000100187	0.00663286	0.754226	0.0441113	0.222971	-0.970047	0.0197846	0.712245	-1.72427	1.90811e-05	0.00323711	2.60193	1.44274	2.55128	3.19755	4.25285	3.08772	0.833649	1.23684	1.38965
Rn60_1_2212.4	9.99527e-05	0.00663286	-0.387786	0.324604	0.601109	-1.71324	2.25032e-05	0.0190884	-1.32545	0.000919833	0.0288981	1684.31	460.378	428.792	487.855	881.02	498.485	287.794	216.942	309.892
Tfap2b	9.98322e-05	0.00663286	-0.663919	2.39963e-05	0.00383151	-0.39763	0.0110848	0.537298	0.266289	0.0894616	0.310464	406.672	296.988	333.338	217.342	220.893	189.895	286.405	270.373	267.276
Sft2d1	0.000101039	0.00665679	0.740942	0.000759162	0.0277718	-0.102069	0.646603	1	-0.843011	0.000133693	0.0096515	18.8881	11.6862	19.9704	26.5853	25.5171	28.516	13.1531	18.5526	17.2317
Eif2d	0.000103979	0.00681487	0.779841	1.86415e-05	0.00358475	0.417654	0.0223561	0.744941	-0.362188	0.0435043	0.211552	17.828	16.8079	17.2432	28.5039	26.7079	30.6047	21.1191	26.3859	25.199
Slit1	0.000104442	0.00681487	-0.603954	0.010247	0.106243	0.395642	0.0805895	1	0.999596	1.86016e-05	0.00319571	13.3951	11.2534	13.9881	9.50129	7.74018	7.17441	21.8601	15.3368	16.0273
Tnr	0.000105483	0.00684986	-1.27815	5.27358e-05	0.00701697	-0.129162	0.676551	1	1.14899	0.000270198	0.0146685	38.7398	109.937	59.2954	30.4224	20.6688	32.9659	84.569	52.6893	65.0356
Fabp12	0.000107667	0.00685351	0.236127	0.305969	0.584803	-0.749264	0.00145668	0.205939	-0.985391	2.88183e-05	0.00411708	28.043	24.8872	18.3868	30.6051	31.2159	19.162	13.9868	15.914	14.7303
Kcnd3	0.000108065	0.00685351	-0.653266	0.000108353	0.0101364	-0.0291269	0.861379	1	0.624139	0.000217051	0.0130346	85.3818	81.4426	92.1981	60.8448	47.1215	50.7657	104.669	73.4682	87.7332
Ptprj	0.000106279	0.00685351	-0.952308	1.99759e-05	0.00358475	-0.460471	0.0363988	0.867334	0.491837	0.0276164	0.166879	46.7383	33.5437	55.5124	21.652	23.6458	21.7048	43.7202	25.8912	33.1663
Scn2b	0.000107804	0.00685351	-0.807396	0.000630101	0.0252263	0.160274	0.486474	1	0.967671	4.16612e-05	0.00518739	23.8992	23.0838	29.3837	19.0026	8.67581	14.5304	34.1796	29.1894	26.1254
Yars	0.000107922	0.00685351	0.553298	0.000147064	0.0119518	0.54741	0.000171699	0.0683461	-0.00588735	0.967615	0.988637	185.122	195.996	178.238	273.802	252.704	265.725	274.734	305.004	280.339
Reln	0.000109247	0.00689628	-0.467825	0.0262804	0.167297	0.433241	0.0388657	0.877678	0.901066	2.02984e-05	0.00327965	137.035	146.871	148.854	141.514	68.2157	93.8122	213.507	235.247	167.129
Uqcr11	0.000111729	0.00702029	0.642057	0.000665751	0.0260967	-0.0705858	0.708292	1	-0.712643	0.000161229	0.0108866	97.1386	63.5526	80.5854	118.766	138.388	102.894	66.7845	93.3401	80.0438
Cd9	0.000115042	0.00712943	0.594827	0.00130294	0.0361886	-0.127545	0.490341	1	-0.722371	9.76817e-05	0.00818355	118.243	113.976	136.362	169.744	225.571	137.767	114.488	118.901	119.973
Chka	0.000114962	0.00712943	0.611756	0.000907695	0.029888	0.751295	4.35958e-05	0.0268946	0.139539	0.441116	0.691558	23.7065	23.5166	20.6742	38.8274	30.7906	30.6956	36.5879	40.2385	43.2644
Hint1	0.000114767	0.00712943	0.571506	0.00105852	0.0324295	-0.104707	0.548558	1	-0.676214	0.000109962	0.00877884	120.267	106.258	124.837	174.678	182.447	144.124	92.3498	116.428	132.665
Ptprg	0.000117003	0.00721805	-0.8465	2.09589e-05	0.00365844	-0.345841	0.0760262	1	0.500659	0.0122348	0.112885	25.6338	28.9269	34.0464	18.089	15.1401	14.258	28.8072	23.8298	20.6595
Endod1	0.000118577	0.00728201	-0.883857	0.000188196	0.0139573	0.0294541	0.897848	1	0.913311	0.000113963	0.00894051	16.3825	18.0342	26.5685	12.6988	8.59075	10.5346	24.9168	19.3771	20.8447
Plppr4	0.000119959	0.00733371	-0.757044	5.79899e-05	0.0071549	-0.108354	0.557109	1	0.64869	0.00057512	0.0219824	36.6197	32.3895	47.7706	23.3878	18.6275	24.3385	40.6635	37.6824	34.9265
Nlgn2	0.000122169	0.00743533	-0.718099	5.53752e-05	0.00709012	-0.112335	0.524452	1	0.605763	0.000665055	0.024134	126.242	142.687	152.813	98.5759	74.5099	74.4685	162.284	142.649	106.077
Il3ra	0.000123728	0.00749659	1.05344	6.67098e-05	0.00780504	0.286845	0.280239	1	-0.766599	0.00333456	0.0568551	13.6842	5.77095	11.8767	18.5458	19.7332	23.4303	13.6163	13.935	12.0436
Dclk1	0.000126597	0.00763635	-0.628949	0.000184521	0.0138271	0.0051415	0.975355	1	0.63409	0.000163471	0.0109833	100.415	93.8502	98.2684	71.1683	54.1813	57.1228	123.287	91.3612	93.4771
Dio1	0.000127329	0.0076465	0.129336	0.661701	0.840495	-1.07695	0.000343242	0.108337	-1.20629	6.31096e-05	0.00620669	64.6627	48.0432	30.2635	56.3682	65.3237	28.7884	29.2703	22.5929	19.5477
Card19	0.000128449	0.00767978	0.850325	0.000141351	0.0116977	0.122292	0.587458	1	-0.728032	0.00105837	0.0308639	17.4426	12.119	12.7564	20.4643	26.1125	26.4272	13.2458	17.728	17.139
Tenm4	0.000131692	0.00783912	-0.835675	0.00141543	0.0375934	0.249536	0.330805	1	1.08521	3.50931e-05	0.00471567	22.55	32.9666	36.3338	19.0026	13.0988	17.709	55.1134	32.6525	27.4224
Dip2c	0.000133646	0.00792069	-0.746784	0.000343159	0.0186934	0.0701023	0.732721	1	0.816886	9.04603e-05	0.00767329	40.089	51.4336	60.615	31.8841	21.9447	33.7833	66.5066	50.2157	51.0465
Rhoc	0.000136571	0.00802397	0.34169	0.0373196	0.201256	-0.354475	0.0319002	0.825743	-0.696166	2.53312e-05	0.00378767	74.5886	63.3362	66.0694	79.5733	95.7741	72.6522	50.7599	60.2753	56.2345
Tmem132c	0.000136075	0.00802397	-0.806077	0.00371132	0.0622981	0.344344	0.185011	1	1.15042	2.77993e-05	0.00405691	6.74574	6.49232	6.51017	3.7457	3.23216	3.90506	10.9301	8.90524	6.57768
Dnajc17	0.000139404	0.00815516	0.789268	0.000105045	0.0100399	0.153264	0.455052	1	-0.636004	0.00166471	0.0395501	18.9844	15.7259	13.5482	30.057	27.0481	23.2487	17.414	21.9333	17.0464
Mt-atp6	0.000143852	0.0083792	0.19031	0.303357	0.582836	-0.573954	0.00196791	0.228158	-0.764264	3.93934e-05	0.00501372	19352.6	14355.2	15455.6	16149.9	20133.5	17483	11266.8	8526.11	14588.5
Slc38a1	0.000146146	0.00847648	-1.03627	3.93228e-05	0.00580096	-0.240039	0.334283	1	0.796229	0.00153063	0.0373627	69.4811	109.36	141.728	56.7336	43.9744	50.0392	129.493	91.7734	64.665
Ndufa6	0.00014685	0.00848107	0.61587	0.000654459	0.025896	-0.0497069	0.783303	1	-0.665577	0.000232989	0.0135713	101.764	67.3038	84.1044	119.771	140.599	110.704	72.8053	95.8962	86.8994
Mrps18c	0.000148133	0.00851889	0.728849	0.000845278	0.0293055	-0.0840846	0.703483	1	-0.812933	0.000204447	0.0125554	19.0808	12.3354	18.6508	23.5705	31.7262	23.7028	15.3762	17.8929	15.9347
Slc39a10	0.000150009	0.00859041	-0.774374	5.69377e-05	0.0071549	-0.140464	0.458248	1	0.633911	0.000986094	0.0298734	47.7984	47.5382	62.7264	35.173	23.7309	30.1507	59.6522	45.2683	45.3026
Crym	0.00015229	0.00868439	0.463362	0.00584725	0.0802416	-0.218208	0.193922	1	-0.68157	5.27268e-05	0.00577104	589.385	421.28	490.198	662.258	758.028	562.237	409.229	486.407	454.601
Phf24	0.000154408	0.00874086	-0.598232	0.0071267	0.0892284	0.327283	0.130155	1	0.925514	2.94841e-05	0.00416832	16.768	17.385	24.2812	13.3383	10.9723	12.805	31.1229	25.7262	20.1036
Rnf152	0.000154569	0.00874086	-0.878264	0.000137204	0.0115207	-0.0348918	0.876917	1	0.843372	0.000251966	0.0142487	24.381	33.3994	38.9731	18.1803	13.6942	18.9804	40.0151	25.6438	33.4442
RGD1304884	0.000156428	0.0088093	-0.765986	6.43548e-05	0.00766161	-0.128375	0.500052	1	0.637611	0.000863893	0.0277838	315.99	477.042	432.487	274.624	196.482	227.583	463.416	374.185	345.189
Dgki	0.000160928	0.00896964	-1.0882	0.000710899	0.0269506	0.209001	0.501224	1	1.2972	5.55155e-05	0.00582744	12.7205	15.293	19.3546	6.21238	5.69882	9.5356	30.104	14.9245	12.5995
Plcb1	0.000160252	0.00896964	-0.801848	0.00162405	0.0402955	0.236109	0.336886	1	1.03796	4.38255e-05	0.00521754	12.8169	18.5392	14.6919	9.22721	5.95399	10.5346	21.5822	18.3052	17.5096
Tmem116	0.000161258	0.00896964	0.810678	8.59623e-05	0.00915054	0.204312	0.321112	1	-0.606367	0.00317935	0.0554759	49.6294	49.9188	69.5005	83.6844	80.3788	120.693	60.5785	88.1454	55.8639
Arfgef3	0.000164718	0.00908759	-1.40366	5.53096e-05	0.00709012	-0.222158	0.507378	1	1.1815	0.000680892	0.0244473	11.0823	18.6113	19.7944	6.66917	3.06205	8.44582	20.9338	11.3789	12.4142
Yrdc	0.00016421	0.00908759	0.580261	0.00533516	0.0764612	-0.26249	0.217117	1	-0.842752	6.23679e-05	0.00620669	16.2861	12.9125	12.3165	19.0026	19.1378	21.5232	11.3932	13.7701	11.1172
Stard10	0.000166164	0.0091303	0.707836	6.81767e-05	0.0079085	0.204856	0.247523	1	-0.50298	0.00453214	0.0675937	195.337	178.323	167.857	231.411	326.193	291.426	188.59	249.594	217.712
Edn2	0.000167856	0.00918603	0.575995	0.192387	0.466346	1.67227	7.77143e-05	0.0373198	1.09627	0.00748816	0.0872355	0.963677	1.08205	2.11141	1.73581	2.72182	1.45304	6.48393	4.04034	3.4278
Cacna1a	0.000175082	0.00954304	-0.637204	0.000444347	0.0216153	0.059548	0.739041	1	0.696752	0.000122596	0.0093476	61.0971	57.2767	49.794	40.7459	27.8136	36.0537	67.5255	65.2226	51.8803
Srcin1	0.000176515	0.00958266	-0.656949	0.000231354	0.0149521	0.00120575	0.994472	1	0.658155	0.000224929	0.013166	29.3922	29.2876	30.7034	19.8248	16.6712	18.1631	33.2533	34.549	26.3107
Dnm3	0.000177733	0.00961035	-0.773916	0.000498454	0.0221418	0.0909626	0.678132	1	0.864879	0.000101137	0.00836974	50.1112	69.3957	59.9992	44.4002	23.3056	34.419	81.0492	65.5525	55.4007
Kcnq2	0.000184213	0.00975739	-0.865482	0.00266922	0.0516089	0.317627	0.259082	1	1.18311	4.15697e-05	0.00518739	18.9844	23.0117	24.6331	16.0791	6.46433	12.9866	39.9225	26.7982	20.8447
Pih1d2	0.000182478	0.00975739	0.82803	0.000667223	0.0260967	-0.0414681	0.866788	1	-0.869498	0.000359116	0.0172719	12.5278	9.44994	9.41336	20.0989	18.3723	15.0753	7.87335	11.9561	12.0436
Rps24	0.000184766	0.00975739	0.516916	0.00212406	0.0464214	-0.130777	0.436836	1	-0.647694	0.000121969	0.0093476	193.506	160.649	178.15	223.28	281.624	225.131	149.13	173.157	186.306
Sem1	0.000181516	0.00975739	0.620931	0.00044817	0.0217235	-0.000573053	0.997422	1	-0.621504	0.000441211	0.0191927	59.6516	40.9016	58.9435	77.6548	85.4822	71.29	47.8885	63.9033	54.6596
Sertad1	0.000183278	0.00975739	0.835089	4.9183e-05	0.00688157	0.323829	0.115757	1	-0.51126	0.0121351	0.112575	23.4174	19.4048	31.1433	41.8422	45.2503	39.0506	30.5671	40.4034	25.9401
Ttll7	0.000183775	0.00975739	-0.735811	0.00378824	0.0630074	0.309269	0.21301	1	1.04508	3.94232e-05	0.00501372	16.768	25.4643	25.9527	16.3532	10.1218	13.259	39.552	24.6543	24.9211
Id3	0.000189008	0.00994271	0.389529	0.0241374	0.16143	-0.324605	0.0613013	0.992236	-0.714134	3.95275e-05	0.00501372	91.9348	92.1189	85.512	102.778	133.539	103.075	65.1172	84.4349	76.7087
LOC108349594	0.000192351	0.0100795	0.668278	0.000425068	0.021132	0.012491	0.947367	1	-0.655787	0.000541997	0.0212994	175.004	112.894	106.626	189.478	199.544	212.962	130.049	135.145	150.916
Cd320	0.000198594	0.0103666	0.708877	0.0002083	0.0145575	0.0929116	0.628675	1	-0.615965	0.00122495	0.0325777	27.5612	20.4148	27.8882	38.736	42.1032	37.7792	23.1569	33.5596	27.793
Mgat5	0.000202322	0.0105207	-1.06999	0.000153274	0.0121651	-0.0488008	0.859002	1	1.02119	0.000303449	0.0156	15.7079	23.4445	27.9761	13.4297	8.08041	9.44479	31.7713	18.3877	18.1581
Astn1	0.000203833	0.010529	-0.484359	0.0037839	0.0630074	0.194832	0.240318	1	0.679191	4.95488e-05	0.00552452	108.221	100.775	113.048	92.9116	65.664	63.4799	136.718	139.186	111.357
Rpl11	0.000204032	0.010529	0.615179	0.000814968	0.0289059	-0.0478041	0.794293	1	-0.662983	0.000311562	0.0158372	268.866	176.663	220.466	306.691	379.524	289.247	191.461	252.892	229.2
Bsn	0.000206866	0.0106348	-0.684555	0.000241953	0.0152106	-0.00507645	0.978062	1	0.679478	0.000269267	0.0146685	101.282	110.081	94.8374	75.0054	49.8434	59.7564	131.161	93.2576	96.8123
Slc41a2	0.000208625	0.0106848	-0.976784	6.98259e-05	0.00796368	-0.184034	0.429213	1	0.792751	0.00134601	0.0345355	8.9622	8.44002	10.9089	5.29879	4.16779	4.35913	8.98488	9.15261	7.96733
Mars	0.000211281	0.0107801	0.613986	0.000367738	0.0197283	0.641176	0.000198256	0.0727225	0.0271898	0.873834	0.948622	98.006	124.58	106.89	153.574	142.215	191.983	175.066	201.77	165.554
Pde7b	0.000212201	0.0107865	-1.27294	5.87306e-05	0.00718101	-0.728351	0.0156118	0.642269	0.544594	0.0978231	0.325486	4.43291	5.04959	6.4222	2.37532	2.04137	1.90712	3.89036	3.13332	3.05723
Plagl1	0.000213643	0.0108193	-0.916957	0.000132268	0.0112196	-0.0794566	0.73323	1	0.837501	0.000485708	0.0201975	25.7302	20.9197	17.2432	12.0593	10.1218	10.4438	25.4726	16.0789	21.8638
Wdfy3	0.000218066	0.0110022	-0.851112	0.000151488	0.0120941	-0.0611931	0.783065	1	0.789919	0.000434189	0.0190706	100.415	153.291	132.403	62.1238	61.0709	83.9133	175.344	111.068	104.502
Atp2b2	0.000221713	0.0110223	-0.622559	0.000344338	0.0186934	0.0190831	0.911849	1	0.641643	0.00022506	0.013166	145.515	99.3326	114.984	89.44	66.2594	69.1104	142.739	122.035	116.823
Elmo1	0.000221319	0.0110223	-0.563017	0.00375724	0.0628545	0.219846	0.2457	1	0.782863	5.32823e-05	0.00578518	22.1646	22.146	28.504	18.5458	14.5447	14.3488	31.3081	26.8806	30.5723
Ilkap	0.00022004	0.0110223	0.734412	0.000137515	0.0115207	0.157842	0.412665	1	-0.57657	0.0026588	0.0501524	50.3039	34.6979	44.7794	66.509	75.1053	64.9329	38.2552	59.2858	53.6405
Nav1	0.000220601	0.0110223	-0.927882	0.000212269	0.0145575	-0.0166626	0.94583	1	0.911219	0.000276792	0.014738	27.1757	42.4887	29.3837	16.7186	17.6068	16.1651	45.8507	24.9017	32.7957
Il17rd	0.000227473	0.0110671	-1.70886	0.000865213	0.0293055	-1.71301	0.000732218	0.161244	-0.00415565	0.994214	0.996836	1.44552	2.81334	2.37533	0.63951	0.765513	0.544892	0.926276	0.742103	0.463217
Kcnq3	0.000227506	0.0110671	-1.46813	0.000482642	0.0221418	0.161201	0.67098	1	1.62933	0.00010002	0.00832808	2.6983	2.81334	5.10257	1.0963	1.10574	1.45304	6.0208	3.5456	2.87194
Noct	0.000226919	0.0110671	-0.07452	0.711912	0.87058	0.655182	0.0010981	0.186293	0.729703	0.000291904	0.0153555	32.5723	50.9287	40.9965	40.1978	35.2986	39.2322	83.5501	62.0068	61.7931
Rps3	0.000225037	0.0110671	0.439435	0.00266759	0.0516089	-0.121739	0.40492	1	-0.561174	0.000127929	0.00943046	488.584	425.247	520.726	616.853	669.653	579.583	438.499	508.753	434.868
Syt7	0.000226365	0.0110671	-0.872339	0.000145534	0.0118987	-0.0715629	0.75225	1	0.800776	0.000484455	0.0201975	73.8177	99.6211	78.0341	46.9583	29.6849	56.8504	102.354	88.5577	62.5342
Unc13a	0.000223432	0.0110671	-0.65712	0.00298331	0.0556151	0.233792	0.279604	1	0.890912	5.58184e-05	0.00582744	22.6464	28.7105	23.9293	18.9112	10.6321	16.8916	35.1059	29.4368	28.9047
Guca1a	0.000229527	0.0111255	0.409814	0.0274699	0.171649	-0.348854	0.0606208	0.992236	-0.758668	4.82722e-05	0.00545959	614.73	415.22	510.785	699.441	745.524	515.74	355.227	465.711	443.576
Rps29	0.000232192	0.0112146	0.452569	0.0030152	0.0557092	-0.133687	0.380519	1	-0.586256	0.000124941	0.0094235	421.705	352.173	428.176	482.921	589.104	503.934	361.989	417.144	368.813
Chrac1	0.000240928	0.0115953	0.470852	0.0101228	0.105763	-0.26393	0.15572	1	-0.734782	6.98209e-05	0.00662664	23.8992	18.3228	23.4894	30.8792	29.2596	27.1538	18.896	21.7684	16.5832
Dixdc1	0.000241797	0.011596	-0.559454	0.0120735	0.115431	0.34533	0.111034	1	0.904785	4.56473e-05	0.00525022	18.2135	15.798	19.6185	13.247	9.61144	12.1692	21.4896	20.7789	28.8121
St8sia3	0.000243317	0.0116278	-1.1358	0.000300169	0.0174845	0.0346636	0.908141	1	1.17047	0.000195271	0.0121629	7.03484	11.3976	14.9558	4.842	3.65745	6.17544	15.1909	11.8737	8.9864
Notch4	0.000244508	0.0116437	1.05894	0.000239599	0.0152106	0.17246	0.557089	1	-0.886485	0.00190998	0.0424736	4.81839	4.11181	7.126	12.6075	10.7172	8.71827	6.29868	8.16314	4.44688
Clvs1	0.000247528	0.0117338	-0.935146	0.0273598	0.171379	0.737948	0.0538102	0.970088	1.67309	5.02525e-05	0.00554494	1.54188	2.38052	3.34306	1.64445	0.765513	1.27141	5.46503	3.62806	3.70573
Gdf1	0.000249527	0.0117338	-2.41078	0.0881851	0.314636	-6.93494	9.22218e-05	0.0417211	-4.52415	0.00491567	0.0706731	26.8982	0	20.7243	0.866079	0	7.5749	0.371437	0	0
Rps7	0.000249858	0.0117338	0.458779	0.00254917	0.0505528	-0.117549	0.438839	1	-0.576328	0.000153378	0.0105133	687.102	565.193	631.663	808.797	916.829	758.58	537.889	665.831	615.893
Zmiz1	0.000248165	0.0117338	-0.64097	0.000111831	0.0101364	-0.101005	0.539521	1	0.539965	0.00112908	0.0313189	154.092	163.029	154.309	106.067	97.9856	87.5459	185.626	138.443	138.224
Lsm7	0.000251208	0.0117566	0.611517	0.00952213	0.10366	-0.327683	0.172398	1	-0.9392	8.233e-05	0.00720892	19.3699	10.6763	12.5805	20.5557	22.7102	18.8896	11.1153	13.3579	10.9319
Robo2	0.000255508	0.0119167	-0.681505	0.000225017	0.0148249	-0.030865	0.865893	1	0.65064	0.000428297	0.0189344	76.9978	101.857	94.6614	66.3263	46.356	52.582	109.764	84.2699	87.9185
Il27	0.000260371	0.0121019	1.85821	0.00113256	0.0333428	2.28304	6.15288e-05	0.0347945	0.42483	0.416161	0.673118	1.25278	1.29846	0.175951	3.7457	1.10574	4.99484	2.96408	5.93683	5.37331
Zfp275	0.000267232	0.0123784	-0.782882	0.000211849	0.0145575	-0.0424215	0.836748	1	0.74046	0.000463144	0.0196431	21.0082	23.2281	29.0318	15.3482	12.5884	13.0774	30.7524	21.6859	22.2344
Plch1	0.00027074	0.0124983	-0.641778	5.12604e-05	0.00701697	-0.307545	0.0505709	0.950286	0.334233	0.0349627	0.190339	115.449	110.37	104.603	64.5905	68.8961	70.3818	103.558	82.7857	93.8477
Hsd17b10	0.000279201	0.0128452	0.56568	0.00466561	0.0715498	-0.203885	0.31275	1	-0.769565	0.00012996	0.00947871	25.6338	20.8476	28.2401	34.2595	41.3377	30.1507	19.3592	26.7982	21.6785
Rgs10	0.000280667	0.0128689	0.983589	0.000207426	0.0145575	0.198024	0.461688	1	-0.785565	0.00276537	0.0512727	9.2513	4.61676	7.4779	15.9877	11.4827	12.805	7.68809	9.07015	8.61583
Mapk10	0.000288734	0.0131943	-0.327153	0.104048	0.34118	0.470521	0.017951	0.691256	0.797674	7.18989e-05	0.00668365	30.934	36.4292	40.1167	33.4372	19.8183	29.6966	57.5218	54.0086	45.2099
Arhgap32	0.000294585	0.0134165	-0.68208	5.52574e-05	0.00709012	-0.295663	0.0788702	1	0.386417	0.0220716	0.150374	270.697	279.747	301.755	155.035	164.67	191.257	297.057	224.28	208.17
Casd1	0.00030097	0.0136614	-0.832584	0.000373796	0.0197399	0.0155149	0.945627	1	0.848099	0.000290399	0.0153358	17.6353	21.4968	24.3692	12.7902	7.65513	14.0764	23.8979	21.6859	21.8638
Eif2s2	0.000303823	0.0136859	0.695786	0.000113635	0.0101464	0.210495	0.241842	1	-0.485291	0.00691198	0.0833799	132.12	92.9845	111.289	154.579	210.771	155.476	135.885	130.115	140.633
Fam168a	0.000304535	0.0136859	-0.788572	0.000182461	0.0137576	-0.0752579	0.718437	1	0.713314	0.000705885	0.0246482	107.546	155.311	155.276	85.2375	64.7283	84.2766	184.329	117.912	115.897
Lrp5	0.000303008	0.0136859	-0.749966	7.98397e-05	0.00880303	-0.45601	0.0149579	0.634404	0.293956	0.124831	0.369224	29.103	28.8548	31.7591	16.7186	18.4574	16.0743	25.6579	25.0666	18.0654
Extl3	0.000307746	0.013696	-0.697405	0.00092415	0.030223	0.0983519	0.632372	1	0.795757	0.00015596	0.0106366	20.6227	28.999	30.1755	16.5359	12.6735	18.4355	33.0681	29.3543	27.6077
Slc18a2	0.000307057	0.013696	-0.956453	0.046755	0.229418	0.923503	0.0384642	0.877372	1.87996	7.46769e-05	0.00680212	1.73462	3.82326	2.19938	1.46174	1.70114	0.726522	8.52174	3.87543	3.4278
Tmem255a	0.000307786	0.013696	-1.84086	0.0013991	0.0372719	0.441777	0.391182	1	2.28264	7.09893e-05	0.00664699	0.867309	2.45266	4.75067	0.913585	0.255171	0.998968	5.18715	3.95788	2.40873
Adgrb3	0.000311866	0.0137113	-0.96158	6.89401e-05	0.00792928	-0.28627	0.223328	1	0.67531	0.00532806	0.0738731	19.0808	16.0144	24.7211	12.7902	7.3149	9.44479	19.6371	15.7491	15.842
Mgarp	0.000311888	0.0137113	0.474524	0.00338492	0.0593541	-0.134385	0.40579	1	-0.60891	0.000173587	0.0113813	1125.67	973.632	1190.31	1471.51	1734.74	1173.42	1027.06	1160.48	955.801
Nav3	0.000312172	0.0137113	-1.03144	6.18122e-05	0.00749031	-0.48916	0.0493639	0.94813	0.542283	0.0378078	0.197114	11.3714	10.4599	12.1406	5.75559	3.99768	6.26625	10.4669	7.42103	7.50411
Unc5d	0.000311847	0.0137113	-1.29518	0.000830215	0.0291016	0.190762	0.594924	1	1.48594	0.000119373	0.00925789	4.91475	4.90531	4.75067	2.92347	0.935626	1.90712	8.52174	4.37016	4.63217
Lmtk2	0.000317487	0.0138998	-0.680699	0.000147945	0.0119518	-0.0995837	0.57465	1	0.581115	0.00119589	0.0321397	72.854	78.1243	104.339	56.1855	45.6756	51.4014	100.038	72.2314	77.2645
Cars2	0.000324105	0.0139201	0.818382	6.52178e-05	0.00769684	0.524656	0.0107512	0.524873	-0.293727	0.142427	0.395785	11.0823	9.16139	10.9969	18.2717	17.3516	17.2549	14.172	17.5631	15.2861
Emc8	0.00032055	0.0139201	0.597252	0.000621694	0.0251869	0.00781415	0.964487	1	-0.589438	0.000728108	0.0249543	32.8614	28.8548	35.3661	46.7756	51.3744	42.6832	31.7713	39.4139	31.1282
Foxg1	0.000320107	0.0139201	-0.100164	0.910659	0.965812	-4.80868	0.000113178	0.0495502	-4.70852	0.00016449	0.0109973	1.15641	2.01983	0	1.82717	0.510342	0.635707	0.0926276	0	0
Hapln4	0.000323472	0.0139201	-0.524124	0.0331499	0.189325	0.456325	0.0572699	0.979245	0.980449	6.28475e-05	0.00620669	18.2135	12.9846	19.6185	13.9779	11.0574	8.80908	26.3989	29.1069	17.5096
Mt-nd3	0.000322779	0.0139201	0.273858	0.253489	0.535965	-0.684648	0.00448354	0.360063	-0.958506	7.43189e-05	0.00680212	659.637	447.393	608.085	552.08	709.885	720.165	368.38	233.763	503.424
Rps27a	0.000322713	0.0139201	0.408515	0.0125081	0.117213	-0.233907	0.152829	1	-0.642422	9.00759e-05	0.00767329	314.93	242.669	330.259	343.143	425.965	357.903	246.853	263.612	277.745
Egr1	0.000329388	0.014058	0.828469	0.00330703	0.0587475	1.11867	7.92022e-05	0.0373198	0.290203	0.300129	0.573968	129.615	200.757	206.654	320.851	415.673	180.359	446.187	515.762	273.02
Mob3b	0.000328979	0.014058	-1.30701	8.83879e-05	0.00915725	-0.736708	0.0219847	0.74283	0.570298	0.0929647	0.316458	5.39659	9.9549	8.70955	2.74076	3.74251	2.90609	6.76182	4.28771	4.26159
Cirbp	0.000331598	0.014108	0.718148	0.000102731	0.00988836	0.247812	0.178924	1	-0.470337	0.0106553	0.104694	144.937	114.193	89.119	178.789	193.505	179.269	128.938	162.603	143.227
Cpeb3	0.000340128	0.0142476	-0.973624	0.000244187	0.0152724	-0.0508058	0.843993	1	0.922818	0.000509817	0.0206505	15.6116	22.146	26.8325	9.13585	8.42064	14.1672	27.3252	19.4596	18.8066
Hpcal4	0.000340052	0.0142476	-0.613739	6.42738e-05	0.00766161	-0.271147	0.075692	1	0.342592	0.0255855	0.160864	166.234	181.929	161.611	117.122	101.133	103.62	161.172	143.143	140.262
Slc13a3	0.000338763	0.0142476	-1.1071	9.0593e-05	0.00923956	-0.25343	0.342919	1	0.853673	0.00277587	0.0513373	7.51668	6.78087	8.70955	3.47162	3.48733	3.26935	8.707	5.68946	5.83653
Tbc1d30	0.000339507	0.0142476	-0.864795	0.0013464	0.0364453	0.164127	0.521159	1	1.02892	0.000128547	0.00943046	7.32395	7.93506	10.9089	5.66423	4.08273	4.08669	12.0416	9.07015	9.63491
Ubl5	0.000337258	0.0142476	0.632939	0.00098229	0.0313024	-0.0311187	0.871273	1	-0.664058	0.000547948	0.0214316	90.7784	59.6572	73.2834	110.27	127.245	94.3571	61.4121	85.9191	81.3408
Timm21	0.000341973	0.0142808	0.682818	0.000174053	0.0134218	0.163376	0.371494	1	-0.519442	0.00409361	0.0641553	24.6701	19.3327	29.8236	41.2941	35.3837	36.871	29.4556	29.0245	27.793
Rarres2	0.000344342	0.0142918	0.651892	0.00222039	0.047457	-0.126708	0.560111	1	-0.7786	0.000280865	0.0148902	11.5641	11.4698	11.4368	15.531	19.8183	16.71	10.9301	11.214	11.0246
Tpd52l2	0.000344232	0.0142918	0.691833	0.000242079	0.0152106	0.126511	0.505086	1	-0.565322	0.00257853	0.0494782	22.7428	16.0144	22.0818	30.6965	33.0872	30.1507	21.5822	26.5508	21.2153
Uprt	0.000346162	0.0143235	-1.38686	0.000191786	0.0139942	-0.0958441	0.782602	1	1.29101	0.000533662	0.021178	4.43291	6.42019	7.30195	3.28891	1.1908	2.27038	7.87335	4.37016	5.65124
RGD1306215	0.000348353	0.0143704	0.667702	0.000936487	0.0304796	-0.0239263	0.905874	1	-0.691628	0.000609954	0.0228682	45.4856	29.2876	36.8617	59.5658	62.6019	47.4964	33.8091	48.1543	32.981
Enkd1	0.000351809	0.0144689	0.776578	0.000117145	0.0103915	0.25811	0.201442	1	-0.518468	0.00954761	0.098347	29.6813	20.0541	21.9058	38.9187	38.871	39.8679	23.5274	35.9508	30.1091
Rps15	0.000354346	0.0145292	0.486691	0.00369667	0.0622471	-0.138873	0.406892	1	-0.625565	0.000195366	0.0121629	453.603	338.755	399.144	509.415	612.665	476.962	335.868	440.892	357.603
Pde3a	0.000358068	0.0145937	-1.07648	0.000381873	0.0199338	0.0191786	0.948528	1	1.09566	0.000301415	0.0155686	24.2847	49.6302	50.9377	25.7631	12.4183	19.4345	59.6522	42.2174	31.9619
Plxna4	0.000357248	0.0145937	-1.28286	8.6004e-05	0.00915054	-0.314867	0.313481	1	0.967994	0.00317741	0.0554759	6.74574	12.9125	10.4691	4.56793	3.65745	3.81424	11.6711	5.93683	8.05997
Pik3r3	0.000363268	0.0147613	-0.675406	0.000575443	0.0236664	0.0344488	0.858628	1	0.709854	0.000297389	0.0155237	42.0163	58.5031	62.3745	34.8076	27.0481	36.7802	67.2477	53.4314	54.8448
Irgq	0.000365911	0.0147802	-1.09595	0.000750687	0.027536	0.123807	0.692098	1	1.21975	0.000175916	0.0114785	7.80578	11.9747	17.1552	5.57287	3.57239	7.53767	16.2098	16.0789	10.0981
Nrtn	0.000365392	0.0147802	1.02083	0.000277938	0.01684	0.198853	0.48494	1	-0.821972	0.00313064	0.0553242	8.9622	5.62668	5.36649	13.0643	16.0758	9.5356	7.31758	8.24559	8.3379
Arhgap44	0.000368751	0.0148507	-0.569946	0.00216778	0.0469039	0.142296	0.438834	1	0.712242	0.000128062	0.00943046	58.977	72.7862	76.4505	57.3732	34.1929	44.3179	85.9584	83.7752	72.1691
Metrn	0.000376961	0.0150541	0.553874	0.00888197	0.100791	-0.257213	0.225175	1	-0.811087	0.000136934	0.00968644	78.4433	60.3065	85.0721	94.8302	139.493	79.0093	74.4726	66.1296	55.4007
Ncoa7	0.00037546	0.0150541	-0.479166	0.0111595	0.111039	0.265456	0.150655	1	0.744622	7.63181e-05	0.00690526	25.3447	28.7826	25.9527	21.926	15.4804	18.2539	35.1985	31.7455	34.3707
Plk5	0.000377187	0.0150541	0.885051	0.000330506	0.0181724	0.143548	0.559883	1	-0.741504	0.00252957	0.048905	40.9563	23.5888	22.6976	47.3237	42.0181	65.387	30.2892	43.1244	27.7004
RGD1563349	0.000378237	0.0150541	-0.833287	0.00531637	0.0764612	0.33539	0.236727	1	1.16868	8.29465e-05	0.00721634	5.87843	6.70873	9.76526	5.02472	2.46665	4.63158	10.5596	9.07015	9.91284
Atp1b2	0.000384787	0.0152254	-0.579724	0.000109023	0.0101364	-0.373517	0.0124689	0.567881	0.206206	0.167575	0.428229	1575.8	1900.52	1661.85	1122.89	1058.7	1139.55	1472.96	1240.38	1454.69
Polr2d	0.000384094	0.0152254	0.33715	0.0872669	0.313132	-0.455314	0.0229301	0.752172	-0.792465	7.31553e-05	0.00675418	31.1268	20.2705	26.3926	29.8742	36.2343	27.6987	19.0813	20.9438	19.1772
Rbm3	0.000388655	0.0153338	0.544196	0.000431201	0.0212809	0.0516113	0.738453	1	-0.492585	0.00142656	0.0358541	123.543	104.382	106.45	170.932	151.912	146.576	107.355	127.559	128.218
Asap1	0.000392385	0.0153471	-0.672691	0.000219224	0.0146628	-0.0758032	0.672709	1	0.596888	0.00104345	0.030587	55.5078	57.5653	53.489	36.6348	25.7723	38.6873	62.9868	53.1016	50.2127
Gab2	0.000390647	0.0153471	-0.811981	0.002553	0.0505528	0.221705	0.386014	1	1.03369	0.000113697	0.00894051	7.03484	9.88276	9.23741	6.30374	4.08273	4.08669	11.3932	9.97717	10.8393
Gadd45g	0.000391436	0.0153471	0.440833	0.0189111	0.143447	0.745582	7.51921e-05	0.0373198	0.304749	0.103824	0.335979	231.282	271.812	175.071	314.091	322.621	254.374	431.089	389.522	380.486
Ubxn11	0.000400246	0.0156096	0.752193	0.000110363	0.0101364	0.283131	0.145746	1	-0.469062	0.015153	0.125631	40.089	23.3724	35.2781	55.7287	48.5675	54.7616	35.8469	45.6806	43.5424
Esrrg	0.000404669	0.0156928	-0.803487	0.000128251	0.0110166	-0.170755	0.411234	1	0.632732	0.00252723	0.048905	92.2239	139.296	147.095	66.1436	70.0869	72.9247	143.11	90.2068	119.788
Ryr2	0.000404691	0.0156928	-0.944426	0.00161241	0.0402347	0.201	0.493164	1	1.14543	0.000135135	0.00968644	24.2847	39.0261	21.8179	16.9927	8.25052	18.0722	45.4802	31.2508	27.3298
Fzd5	0.000405964	0.0156973	-1.07728	8.64525e-05	0.00915054	-0.546053	0.0434992	0.908716	0.531223	0.052222	0.232761	27.4648	47.2497	54.8086	24.8495	16.6712	17.8906	41.9603	30.6736	21.03
Adrb1	0.000412269	0.0158735	0.339453	0.170239	0.438465	0.935431	0.000127097	0.0522715	0.595978	0.0137133	0.119767	6.64937	9.88276	10.733	11.4198	10.9723	10.9886	17.0435	16.2438	21.5859
Nptx1	0.000412862	0.0158735	-0.615184	0.00287384	0.0542167	0.177584	0.385488	1	0.792769	0.00012498	0.0094235	93.573	90.8925	120.79	79.1165	45.4204	67.7482	133.847	140.093	89.0302
Nebl	0.000417582	0.0160097	-0.829112	0.000228529	0.0148695	-0.0860938	0.695976	1	0.743018	0.000965856	0.0296575	23.6101	35.9242	32.8148	21.4693	14.0344	14.9845	33.7165	26.4683	31.4987
Prr36	0.000424238	0.0161717	-0.615609	0.00249954	0.0503321	0.158367	0.425994	1	0.773976	0.000140287	0.00986517	28.1394	23.9495	26.5685	14.0692	17.5217	17.6182	36.8658	31.7455	23.624
Slc9a6	0.000424802	0.0161717	-0.660071	0.000121458	0.0105668	-0.163936	0.335722	1	0.496135	0.00385253	0.062469	113.039	128.187	109.441	77.5634	68.2157	68.7472	126.9	91.1138	111.079
Tppp	0.000425383	0.0161717	-0.685667	0.0150046	0.12688	0.424503	0.122785	1	1.11017	8.18645e-05	0.00720892	12.046	18.6835	18.2989	10.7803	5.78387	13.0774	26.4915	19.2947	23.5314
Eif1	0.000431546	0.0163146	0.644137	0.000306034	0.01775	0.113744	0.522316	1	-0.530393	0.00291173	0.0528229	768.243	539.801	557.851	845.889	1096.13	851.393	620.513	789.103	706.313
Nfil3	0.000431466	0.0163146	0.768591	0.000173849	0.0134218	0.640269	0.00173416	0.219963	-0.128322	0.526055	0.754238	31.3195	43.8593	33.7825	57.4645	60.4755	61.8452	50.4821	78.8279	50.7685
Hspb1	0.000433365	0.0163379	1.17394	9.95407e-05	0.00978071	0.852833	0.00446742	0.360063	-0.32111	0.280198	0.555566	98.7769	55.7619	28.9439	124.613	128.351	145.759	107.541	144.463	97.3681
Pom121	0.000436113	0.0163959	-0.724589	0.000109361	0.0101364	-0.431454	0.0200708	0.717697	0.293135	0.118192	0.360878	59.8443	49.6302	60.527	30.1483	33.1722	35.3271	53.1683	46.5051	32.7031
Ccdc84	0.000443877	0.0166417	0.999112	0.000143425	0.0117973	0.357713	0.173917	1	-0.641399	0.0135017	0.11899	19.1772	9.81062	11.2608	22.7483	27.6435	26.3364	13.8941	23.8298	16.1199
Nr4a3	0.000445258	0.0166475	0.231246	0.561739	0.778427	1.37236	0.0004514	0.122528	1.14111	0.00336218	0.0571108	2.40919	5.91523	2.02343	5.75559	3.06205	3.26935	9.07751	11.8737	8.05997
Cacna1d	0.000454653	0.0168756	-0.7864	9.12247e-05	0.00923956	-0.28921	0.142783	1	0.49719	0.0136513	0.119438	32.6687	28.8548	32.8148	16.5359	16.7562	19.2528	34.3649	22.5929	23.9946
Pnmal2	0.00045509	0.0168756	-0.491068	0.00197048	0.0450319	0.10159	0.519699	1	0.592658	0.000189475	0.0119607	189.266	187.989	223.897	163.806	119.845	128.685	231.476	244.234	201.499
Rps6ka2	0.000453626	0.0168756	-0.373692	0.0584251	0.255377	0.39971	0.0422064	0.907691	0.773402	9.39946e-05	0.00792357	110.919	127.827	145.335	81.8572	105.215	97.5356	216.749	133.579	180.284
Lmna	0.000456868	0.0168954	0.70896	0.00028273	0.0168931	0.642827	0.000979981	0.172731	-0.066133	0.731667	0.881743	34.1142	33.2551	29.9996	67.6967	46.1009	40.2312	50.3894	58.6262	50.9538
Slc25a30	0.000458924	0.0169253	-0.295587	0.419004	0.682222	1.02211	0.00495578	0.382158	1.3177	0.000340209	0.0167903	8.38399	17.6735	13.7241	9.13585	8.76087	13.6223	41.3119	13.2754	30.6649
Chchd1	0.000481105	0.0176953	0.753574	0.000561372	0.0232995	0.0726268	0.740617	1	-0.680947	0.00177692	0.0410143	24.7665	16.0144	25.8647	29.4174	39.4664	38.1424	20.1002	29.0245	23.902
Psd3	0.000482988	0.0177165	-1.09861	0.000120712	0.0105668	-0.275791	0.320959	1	0.822823	0.00402396	0.0637633	13.0096	20.3426	24.1932	9.50129	8.16547	8.26419	22.879	11.7087	15.3788
ensembl_havana	0.000488976	0.0177443	-0.0533932	0.949249	0.982101	2.1502	0.00152722	0.213612	2.20359	0.00149174	0.0368777	0.208154	0.14211	0.327268	0.200989	0.143746	0.27517	0.824386	1.23849	1.15156
LOC301124	0.00048555	0.0177443	0.539847	0.00137504	0.0371014	-0.0371062	0.826339	1	-0.576953	0.000631294	0.0233566	64.5664	47.1054	67.0372	81.4918	91.4362	75.4675	54.0945	67.284	60.4961
Mettl10	0.000486981	0.0177443	0.607955	0.00281623	0.0535319	-0.119234	0.562963	1	-0.72719	0.000373302	0.0175919	19.3699	14.6438	19.7944	26.494	30.4504	21.4324	18.0624	16.3263	17.3243
Rusc2	0.000487902	0.0177443	-0.383667	0.0125173	0.117213	0.21254	0.162105	1	0.596207	0.000102891	0.00841227	66.9756	71.9927	75.9227	58.9263	47.5468	52.4912	91.8866	94.1647	75.9675
Hmgb2l1	0.000495334	0.0178832	0.624524	0.000390501	0.0201516	0.094827	0.591436	1	-0.529697	0.00256555	0.0493896	39.2217	35.8521	33.9585	52.8966	59.9651	48.7678	35.0132	44.7736	42.4306
Mn1	0.000495683	0.0178832	-0.807852	0.00224567	0.0479218	0.182991	0.466181	1	0.990843	0.00016673	0.0110383	8.28762	9.73849	8.09373	6.21238	3.65745	4.63158	9.81853	10.1421	11.3025
Rps21	0.000496755	0.0178832	0.544602	0.00241419	0.0493715	-0.0891516	0.61964	1	-0.633754	0.0004225	0.0187391	94.9222	73.1469	103.107	117.67	141.28	119.24	73.639	109.007	84.1201
Adarb2	0.000506157	0.0181735	-1.36733	0.00134697	0.0364453	0.211689	0.570545	1	1.57902	0.000182692	0.0117512	1.92735	2.38052	2.63926	1.27902	0.510342	0.817337	2.96408	2.55613	2.96459
Col9a3	0.000515546	0.0184243	0.778852	0.000150001	0.0120462	0.283017	0.170527	1	-0.495834	0.0148323	0.124412	16.6716	18.5392	12.4045	27.5903	23.6458	28.0619	19.6371	20.614	20.9374
Myo16	0.000517216	0.0184243	-0.947901	0.000100171	0.00978071	-0.38928	0.100056	1	0.558621	0.0228892	0.153409	17.0571	10.6041	17.5071	7.21732	8.16547	6.90196	12.7826	11.7087	11.3951
Pfdn1	0.000516651	0.0184243	0.557414	0.00225381	0.0480199	-0.0807746	0.657709	1	-0.638188	0.000477217	0.020052	186.472	127.322	145.423	202.268	240.031	204.879	123.195	167.88	162.867
Hecw1	0.0005218	0.0185389	-0.889337	0.000867264	0.0293055	0.0726133	0.779343	1	0.96195	0.000315276	0.0159146	12.2387	19.2606	21.1141	12.1507	7.14478	8.26419	23.1569	19.7894	15.4714
Cldn12	0.000526244	0.0185771	-0.62452	0.000223539	0.0147994	-0.456615	0.00668546	0.432072	0.167905	0.321891	0.59422	79.0215	74.3732	99.852	53.8102	57.0732	46.5882	73.639	59.2858	60.2182
Prex1	0.000526981	0.0185771	-0.744254	0.000112339	0.0101364	-0.393213	0.0386945	0.877673	0.35104	0.0696007	0.271475	38.1616	40.8295	34.2224	23.8446	19.8183	21.7048	36.8658	27.7052	26.3107
Upf3b	0.000525944	0.0185771	0.386617	0.0580349	0.254575	-0.409012	0.0453601	0.925756	-0.795628	0.000105141	0.00854475	244.581	183.228	178.59	249.5	269.035	243.022	143.665	125.086	207.15
Hist1h1c	0.000530565	0.018655	0.749985	0.000634163	0.0252942	0.766815	0.000475317	0.12649	0.0168293	0.938342	0.977526	48.5693	71.8484	66.5973	126.075	105.556	72.8338	92.3498	114.944	127.385
Fos	0.0005343	0.0187378	0.979096	0.000322008	0.0180446	0.907687	0.000840867	0.170332	-0.0714099	0.791027	0.908275	173.366	219.513	307.298	413.671	610.624	294.605	493.427	582.551	308.317
Peg3	0.000538777	0.0188461	-0.560677	0.000704471	0.0268902	0.0141566	0.93148	1	0.574833	0.000514825	0.0207336	324.47	274.77	281.257	215.972	172.07	187.352	356.153	260.066	314.802
Ccdc28b	0.000548695	0.0191437	0.751183	0.00139673	0.0372719	-0.0302549	0.897841	1	-0.781438	0.000891819	0.0283461	37.0052	22.2903	27.5363	49.425	58.264	31.8762	26.2136	32.3227	30.2017
Cope	0.000550415	0.0191544	0.439728	0.00514485	0.0750816	-0.134178	0.394346	1	-0.573906	0.00026913	0.0146685	102.535	76.8258	97.3007	119.04	128.351	112.066	80.9566	96.9682	85.7877
Phb	0.000555264	0.0192738	0.45091	0.0063518	0.0841862	-0.157148	0.343065	1	-0.608058	0.000242939	0.0139121	81.0452	58.5752	82.9607	100.129	102.153	88.9081	62.6163	75.3647	70.4089
Cdk5r1	0.000561399	0.019437	-0.559311	0.0114542	0.112	0.291369	0.179163	1	0.85068	0.000117603	0.00917301	21.8755	24.743	32.2869	21.4693	13.8643	16.3467	40.6635	34.6315	26.2181
Dpp10	0.000569285	0.0195603	-0.734388	0.0198325	0.146446	0.474779	0.114255	1	1.20917	0.000110856	0.00879845	4.81839	7.21369	9.06146	5.20744	2.29654	4.81321	10.9301	10.307	9.63491
Haghl	0.000567382	0.0195603	0.951044	0.000200908	0.0145039	0.315717	0.218781	1	-0.635326	0.0119833	0.111548	15.1297	8.29575	12.2286	23.2051	24.0711	18.4355	12.3195	20.6964	13.248
Phc3	0.000569015	0.0195603	-1.11304	0.000367762	0.0197283	-0.0564416	0.854021	1	1.05659	0.000714988	0.0246482	31.0304	61.5328	62.9023	25.7631	14.7999	29.2425	77.2514	41.7227	38.9102
Nr4a1	0.000574498	0.01964	0.628085	0.0102178	0.106226	0.942719	0.000121133	0.0513754	0.314634	0.195271	0.463606	49.6294	72.5698	54.5447	106.159	88.5443	70.3818	118.934	167.056	75.6896
Rdh11	0.000573658	0.01964	0.400275	0.0202465	0.148053	-0.255863	0.137782	1	-0.656138	0.000148059	0.010251	461.119	336.23	380.845	541.665	432.685	521.643	274.826	396.695	361.402
Glrx3	0.00057705	0.0196777	0.56824	0.000323137	0.0180446	0.117731	0.456137	1	-0.450509	0.00427895	0.0656202	100.222	80.8655	99.5001	132.013	130.392	136.859	92.3498	107.028	118.583
B3galt1	0.000580769	0.0197549	-0.695703	0.06846	0.279532	0.721042	0.0400677	0.897118	1.41674	0.000137032	0.00968644	2.31282	3.02975	3.16711	2.74076	1.1908	1.1806	5.55766	4.45262	4.81745
Epha6	0.000583801	0.0198084	-1.58613	0.000690615	0.0266973	0.100486	0.813581	1	1.68662	0.000301441	0.0155686	2.21646	2.38052	6.4222	1.82717	0.595399	1.08978	4.16824	4.1228	3.98366
Snta1	0.000586754	0.0198589	0.510483	0.00328235	0.0586159	-0.104646	0.548323	1	-0.615128	0.000408264	0.0183822	47.0274	46.6005	55.6004	57.9213	75.7007	70.2002	46.6843	56.5648	42.5233
Klc3	0.000591422	0.0199671	0.640922	0.000176588	0.0135404	0.222518	0.192524	1	-0.418404	0.0139607	0.120225	68.5174	72.0648	68.5328	98.0277	98.3258	118.06	69.7486	101.421	85.5098
Akr1c19	0.000594174	0.0200103	0.375578	0.0519075	0.241181	-0.377828	0.0549033	0.972773	-0.753406	0.000120461	0.00928915	20.9118	18.0342	18.2109	21.4693	27.0481	22.613	15.5614	15.7491	14.8229
Cfap20	0.000600101	0.0201598	0.542141	0.000587608	0.0240937	0.0562717	0.721883	1	-0.485869	0.00203582	0.043512	56.6642	45.9512	62.8144	80.5782	79.4432	70.8359	57.4291	66.377	56.1419
Elp5	0.000608562	0.0203434	0.597979	0.00109866	0.0328593	0.000861091	0.99627	1	-0.597118	0.0011118	0.0312254	28.3321	25.3201	28.592	42.4817	40.0618	37.1434	25.9357	36.0332	24.4578
Tenm3	0.000607554	0.0203434	-0.707577	0.000238541	0.0152106	-0.121908	0.5217	1	0.585669	0.00234909	0.0469542	66.0119	64.6347	73.1954	50.3386	29.0044	41.3209	72.3422	72.6437	52.0655
Ddit4	0.000610189	0.0203476	0.643339	0.000211749	0.0145575	0.511614	0.00317584	0.295223	-0.131725	0.445724	0.695009	192.639	201.623	149.91	246.394	257.552	317.218	254.726	295.11	268.017
Dscam	0.000614431	0.0204389	-0.716564	0.000501959	0.0221418	-0.0275498	0.891097	1	0.689014	0.000822898	0.0270206	26.7902	28.9269	24.6331	18.1803	12.8436	16.3467	32.1418	29.5192	21.5859
Sap30	0.000627727	0.0208301	0.875867	0.000420174	0.0210333	0.172318	0.491144	1	-0.703549	0.00432391	0.0660857	14.3588	7.4301	12.2286	19.7334	16.5861	23.2487	11.3932	15.2543	13.1554
Pappa2	0.000631068	0.0208899	-0.84858	0.00290942	0.0546151	0.207968	0.441848	1	1.05655	0.000196876	0.0122009	5.87843	9.23353	8.35765	5.29879	3.91262	3.45098	11.2079	8.98769	8.52319
Ptch1	0.000637198	0.0210415	-0.581824	0.000515628	0.0223582	-0.499469	0.00280998	0.273373	0.0823551	0.623086	0.815479	128.555	143.048	168.121	89.8054	100.537	91.9051	127.734	107.605	91.5316
Rpl12	0.000640371	0.0210949	0.541051	0.00129922	0.0361886	-0.0118325	0.943836	1	-0.552883	0.0010158	0.0302334	232.343	215.04	243.428	296.093	376.207	291.426	223.603	287.276	209.374
Sapcd1	0.000642141	0.021102	0.515589	0.0102669	0.106287	-0.227583	0.261216	1	-0.743171	0.000234502	0.0135832	36.0415	25.9693	24.985	40.9286	40.8273	37.6883	22.4159	32.5701	22.9755
Pdc	0.000646526	0.0211948	0.138702	0.414818	0.678794	-0.494081	0.00375866	0.327003	-0.632783	0.000210935	0.0128501	2420.27	2448.69	1736.37	2381.72	2431.61	2211.99	1402.48	1731.16	1801.91
Cnnm1	0.00065261	0.0213213	-0.742143	0.000501839	0.0221418	-0.033915	0.870996	1	0.708228	0.000897994	0.0284756	29.1994	25.1037	36.1578	19.9162	11.993	20.161	31.4934	34.1367	26.8666
Kcnh7	0.000653525	0.0213213	-1.23655	0.00498221	0.0736685	0.427884	0.294748	1	1.66444	0.000144919	0.0100864	2.50556	3.82326	5.27852	1.91853	0.850569	1.99794	8.52174	3.38069	4.53952
Slc4a8	0.000658759	0.0214405	-1.52367	0.000267241	0.0164117	-0.163216	0.684566	1	1.36045	0.00111585	0.0312254	6.84211	21.4247	15.1318	6.21238	3.74251	4.81321	22.6938	10.7193	7.96733
RGD1304704	0.000664259	0.0215678	0.551723	0.00146742	0.0385967	-0.0209074	0.904013	1	-0.57263	0.000963852	0.0296575	134.337	98.1062	108.298	154.305	180.746	143.579	99.9452	132.672	119.047
Ccdc12	0.000668839	0.0216646	0.629673	0.00109918	0.0328593	0.011389	0.953048	1	-0.618284	0.00134494	0.0345355	46.2565	34.9143	37.9174	56.2769	69.0662	51.129	34.087	45.763	45.6732
Apba1	0.000671273	0.0216917	-0.69148	0.000941831	0.0305802	0.0355286	0.862811	1	0.727009	0.000507304	0.0206164	34.1142	43.21	42.1402	25.6717	21.9447	23.8844	56.0397	40.9806	32.2399
Cox7b	0.000673347	0.021707	0.466843	0.00864975	0.0994868	-0.183107	0.303475	1	-0.64995	0.000267058	0.0146685	155.827	117.367	124.045	150.924	195.461	179.723	106.337	122.035	137.39
Bud31	0.000675943	0.0217379	0.691564	0.000364713	0.0197207	0.15359	0.428939	1	-0.537974	0.00538357	0.0741033	47.6056	34.9143	36.7737	60.7534	74.0846	49.676	42.6087	52.9367	43.5424
Crcp	0.000677507	0.0217379	0.506597	0.00376053	0.0628545	-0.107453	0.539266	1	-0.61405	0.000454353	0.0194201	113.328	78.7735	79.3537	135.941	115.848	119.15	77.0662	102.823	84.3054
Pard6g	0.000679732	0.0217578	-0.919427	0.00603598	0.0818384	-1.19451	0.000419525	0.12092	-0.275084	0.443649	0.693065	4.43291	3.67898	5.27852	1.82717	2.55171	2.3612	1.75993	2.55613	1.76022
Adam23	0.000683533	0.0217768	-1.1006	0.00585596	0.0802798	0.42119	0.276971	1	1.52179	0.000148796	0.010251	8.28762	12.4076	17.3311	8.86178	2.55171	5.81218	27.6957	14.5122	11.3951
Spr	0.00068275	0.0217768	0.781038	0.0033166	0.0588404	-0.141658	0.605381	1	-0.922696	0.000569714	0.0218422	5.78206	4.61676	6.95005	11.0544	9.95166	7.53767	5.18715	6.67893	4.53952
Col4a3	0.000690733	0.0219546	-0.0506253	0.877761	0.950451	0.957635	0.0017016	0.217869	1.00826	0.00113073	0.0313189	2.31282	2.23624	2.63926	2.46668	2.21148	1.99794	5.27978	4.8649	4.53952
Abcg3l3	0.000698238	0.0221413	1.88929	0.0277511	0.172191	-1.70325	0.10948	1	-3.59255	0.000325947	0.0163238	0.289103	0.432822	0.175951	1.00494	2.12642	0.181631	0.0926276	0	0.185287
Wdr4	0.000702482	0.022224	0.847871	0.000982879	0.0313024	0.0500142	0.847709	1	-0.797857	0.00186957	0.0419712	12.046	7.93506	8.62158	19.4594	14.1195	15.8927	7.78072	13.5228	9.63491
Cdc34	0.000706521	0.0222998	0.48801	0.00529088	0.0764612	-0.135766	0.439204	1	-0.623776	0.000377403	0.0176625	69.8666	60.5229	60.527	84.6894	95.4339	77.1022	47.9811	70.8296	63.4607
Mea1	0.000708861	0.0223217	0.489022	0.00216001	0.0468301	-0.0504892	0.751588	1	-0.539511	0.000720953	0.0247716	129.036	110.009	115.16	160.334	170.709	146.576	101.705	133.084	123.771
Mrps26	0.000712216	0.0223754	0.722085	0.000419254	0.0210333	0.149634	0.465216	1	-0.572451	0.00499022	0.0712168	42.98	28.7105	29.7357	52.1657	60.3054	47.7688	32.1418	47.4122	38.2617
Zdbf2	0.000720527	0.0225843	-0.522688	0.086024	0.311404	0.61278	0.0376187	0.872708	1.13547	0.000173128	0.0113813	7.03484	8.94498	10.2051	7.58276	3.57239	6.5387	18.8034	11.7087	11.6731
Myo1b	0.000723027	0.0226104	-0.935632	0.00031207	0.0177959	-0.126485	0.614712	1	0.809147	0.00184893	0.0418926	13.6842	12.8404	20.6742	9.86672	5.5287	8.355	16.8582	15.5842	12.7848
Tmsb4x	0.00073429	0.0229099	0.469716	0.006944	0.0878497	-0.155216	0.371894	1	-0.624932	0.000337492	0.016717	408.888	291.145	385.332	451.585	553.976	431.736	311.507	324.382	380.301
Igsf3	0.000751897	0.0234054	-0.65647	0.00423556	0.0677619	0.188247	0.39821	1	0.844717	0.000224796	0.013166	15.3225	17.89	18.1229	13.7951	8.76087	8.99071	22.3233	22.5929	16.7684
Iqsec1	0.000757404	0.0235229	-0.741771	0.000536028	0.0228772	-0.0416767	0.844393	1	0.700094	0.00108112	0.0310868	91.8384	143.985	140.673	74.4572	61.3261	82.097	166.359	116.51	103.112
Rpain	0.000761441	0.0235405	1.0748	0.000172621	0.0134218	0.50915	0.0774778	1	-0.56565	0.0428992	0.209988	7.80578	3.60685	5.54244	11.4198	13.0988	9.35397	7.59547	9.7298	7.6894
Zdhhc21	0.000761441	0.0235405	-1.10092	0.000436497	0.0213868	-0.0775267	0.79539	1	1.02339	0.00110113	0.0312254	7.42031	8.94498	11.7007	3.92842	3.40228	5.26729	12.0416	6.10174	9.72755
Mrpl12	0.000764325	0.0235759	0.650215	0.00102664	0.0318845	0.032418	0.870525	1	-0.617797	0.00178836	0.0411279	33.0541	23.3724	29.7357	39.0101	52.225	37.87	28.2514	34.8789	28.9974
Slc6a17	0.00076821	0.0236421	-0.444961	0.0169581	0.136317	0.259944	0.161406	1	0.704905	0.000160281	0.0108767	188.592	199.026	214.748	187.742	109.723	130.683	272.603	278.701	207.984
Cd99	0.000775472	0.0236706	0.849327	0.000803362	0.0287684	0.0943636	0.711599	1	-0.754964	0.00277642	0.0513373	16.4789	8.94498	12.5805	22.1088	26.4527	16.6192	13.431	16.821	12.0436
Csmd1	0.000771101	0.0236706	-0.826552	0.0693649	0.280602	0.818853	0.0461539	0.928617	1.6454	0.000187854	0.0119607	1.73462	2.38052	1.58356	1.00494	0.935626	1.1806	5.3724	2.96841	2.40873
Elfn2	0.000777859	0.0236706	-0.644712	0.000464605	0.0219653	-0.0602427	0.739468	1	0.584469	0.00151593	0.0371374	34.9815	40.9016	48.4744	26.7681	24.1562	25.7007	48.3516	41.4753	35.575
LOC100362027	0.000775126	0.0236706	0.473447	0.00255808	0.0505528	-0.058616	0.708922	1	-0.532063	0.000706516	0.0246482	142.528	111.524	137.593	167.734	186.53	166.828	117.359	141.659	134.333
Unc5c	0.000777393	0.0236706	-0.620593	0.000418553	0.0210333	-0.0710008	0.682378	1	0.549592	0.00179094	0.0411279	52.7131	57.2046	49.97	37.1829	31.7262	31.6037	61.5048	46.67	51.9729
Akap11	0.000783765	0.0237439	-0.689946	0.000821631	0.0290219	0.0057785	0.977459	1	0.695725	0.000743971	0.0252429	95.5004	134.535	151.581	82.314	65.9191	80.1899	168.675	106.038	127.477
2015-09-01	0.000783678	0.0237439	0.559436	0.00108215	0.0328414	0.0218688	0.898171	1	-0.537567	0.00167994	0.0397908	224.151	156.321	205.07	278.552	263.506	285.342	167.471	232.608	220.862
Rgl2	0.000787984	0.0238185	0.62939	0.000179173	0.0135851	0.420594	0.0122102	0.563664	-0.208796	0.210117	0.479771	56.4715	48.4039	44.6915	67.2399	72.8087	82.5511	64.3762	81.6314	64.4798
Sntg2	0.000796168	0.0240124	0.699442	0.00019048	0.0139942	0.293875	0.118502	1	-0.405566	0.0289193	0.170798	18.7917	20.6312	17.0672	27.2248	32.2366	29.0609	25.2873	23.9122	23.8093
Tulp4	0.000798548	0.0240308	-0.706015	0.00213348	0.0464777	0.117593	0.604008	1	0.823608	0.000344007	0.0169162	33.8251	53.8863	54.8086	29.7829	23.7309	31.0588	71.3233	46.835	44.932
L1cam	0.000809073	0.0242874	-0.249189	0.166357	0.434024	0.415886	0.0203062	0.717697	0.665075	0.000222798	0.013166	97.235	79.1342	89.4709	88.9832	55.8824	70.9267	115.044	149.822	107.652
NEWGENE_6497122	0.000810654	0.0242874	0.745608	0.000806994	0.0288224	0.0788331	0.727082	1	-0.666775	0.00263108	0.0500827	11.3714	8.72857	10.2931	14.526	17.1815	17.0733	9.54065	12.121	11.8583
Fbxo17	0.00081644	0.0242998	0.916598	0.00109195	0.0328593	0.0558102	0.847188	1	-0.860788	0.00208457	0.0440682	4.33655	4.47249	3.60699	9.22721	6.97467	6.5387	3.79773	5.44209	4.35424
Lmo1	0.000814949	0.0242998	0.747331	0.00040328	0.0206972	0.179277	0.398412	1	-0.568054	0.00683137	0.0830038	16.768	18.8277	17.859	28.1384	33.8527	24.4293	17.6919	26.5508	19.5477
Scn3a	0.000814077	0.0242998	-0.912848	0.000493849	0.0221418	-0.0656542	0.795645	1	0.847193	0.00123086	0.0325777	15.2261	12.6961	17.683	8.86178	4.84825	9.62642	17.7845	15.3368	12.5068
Ring1	0.000819068	0.0243247	0.605827	0.000219619	0.0146628	0.227662	0.164743	1	-0.378165	0.0205237	0.145913	74.685	60.7393	72.6676	98.4845	106.066	99.1703	70.397	98.3699	86.3436
Atrnl1	0.000830391	0.0244132	-0.791164	0.00228079	0.0483017	0.142397	0.57975	1	0.933561	0.000327421	0.0163373	104.752	202.128	173.751	101.865	57.1583	111.34	229.902	171.921	159.069
C1qa	0.0008357	0.0244132	1.14454	0.000219589	0.0146628	0.867843	0.00501886	0.382259	-0.276701	0.358873	0.62508	6.93847	10.2434	3.95889	17.2668	13.6942	14.8937	10.8374	17.2333	13.1554
Pde6d	0.000833599	0.0244132	0.471794	0.00290416	0.0545918	-0.0652182	0.680665	1	-0.537013	0.000708709	0.0246482	144.455	136.411	143.312	188.838	194.61	182.357	118.1	164.664	142.856
Ppie	0.000838237	0.0244132	0.724942	0.00134124	0.0364453	0.0139873	0.951154	1	-0.710954	0.00164316	0.0392536	16.4789	11.1091	15.2197	18.9112	26.2826	22.2497	12.69	16.4087	15.9347
Rpl15	0.000831749	0.0244132	0.539024	0.00130388	0.0361886	0.00701548	0.966562	1	-0.532008	0.00150519	0.0369494	303.558	243.751	255.304	362.876	419.501	336.743	237.219	315.146	292.938
Rpl36	0.000834714	0.0244132	0.355801	0.0483768	0.23324	-0.323553	0.0738223	1	-0.679354	0.000177753	0.0115429	97.6205	72.4255	78.5619	89.8968	122.737	91.8142	62.8015	76.9314	68.3708
Slc24a2	0.000834534	0.0244132	-0.675461	0.0218256	0.153504	0.439012	0.132275	1	1.11447	0.000166585	0.0110383	32.8614	53.9584	46.9788	34.7162	14.2896	32.6935	86.0511	48.7314	56.6051
Slc35f1	0.000827635	0.0244132	-0.593023	0.000726659	0.0273509	-0.0165291	0.92406	1	0.576494	0.00102146	0.030269	60.9044	61.3164	71.6999	46.7756	38.1055	38.9598	78.7335	55.6577	66.4253
Spock2	0.000837059	0.0244132	-0.567958	0.00692542	0.0877608	0.211446	0.311362	1	0.779404	0.00021628	0.0130346	94.9222	104.887	138.473	95.3783	51.9698	73.1063	159.412	144.463	107.652
Hist1h2bo	0.000841465	0.0244547	1.58847	0.000194911	0.0141462	0.804973	0.0666864	1	-0.783499	0.0507961	0.229725	1.63825	0.577095	1.23165	3.92842	3.40228	2.45201	1.57467	2.55613	2.03815
Hint2	0.000847321	0.0245482	0.625234	0.000991088	0.0313024	0.0431291	0.821146	1	-0.582104	0.00213507	0.0446494	33.3432	23.2281	28.7679	40.7459	45.5905	39.5955	25.7505	34.9613	31.1282
Notch3	0.0008483	0.0245482	-1.48542	0.000207625	0.0145575	-0.768685	0.0485609	0.945578	0.716731	0.0726233	0.277914	16.3825	7.79079	20.9381	6.3951	2.04137	6.99278	10.8374	6.59647	9.91284
Stx11	0.000859834	0.0248291	1.93146	0.0204351	0.148471	2.87246	0.000176254	0.0683461	0.940999	0.133324	0.383606	0.192735	0.0721369	0.0879753	0.456793	0.255171	0.635707	0.926276	1.07193	0.83379
Luzp1	0.000868559	0.0250278	-0.514365	0.00340353	0.0594838	0.115847	0.5022	1	0.630213	0.000328798	0.016346	37.1979	42.3444	36.8617	28.1384	23.7309	26.9721	49.3705	43.7016	39.9293
Slc7a11	0.000873621	0.0250672	-0.787549	0.000293628	0.0173266	-0.52604	0.0148868	0.633906	0.261508	0.229222	0.502599	58.7843	57.4931	75.1309	40.6545	34.7883	31.1496	61.69	32.735	44.5614
Thyn1	0.000872488	0.0250672	0.594825	0.000870696	0.0293055	0.0561656	0.75419	1	-0.53866	0.00252325	0.048905	38.6435	29.4319	32.6388	47.3237	50.6939	47.8596	31.4008	43.4543	34.8339
Dctpp1	0.000878051	0.0251348	0.708776	0.00492393	0.0731956	-0.165931	0.522675	1	-0.874706	0.000576608	0.0219824	8.19126	5.48241	6.15827	10.4149	11.7379	8.80908	5.83554	6.76138	5.83653
Pde4d	0.000879681	0.0251348	-0.919693	0.00108416	0.0328414	0.0483142	0.859996	1	0.968007	0.000585921	0.0222378	13.0096	21.4968	21.6419	12.7902	6.63444	9.44479	26.4915	17.4807	17.3243
Psmb10	0.000886516	0.0252769	0.837055	0.000619492	0.0251729	0.149338	0.545096	1	-0.687718	0.00464869	0.0689531	12.6242	9.66635	9.76526	19.368	20.5838	14.9845	10.0038	16.2438	11.0246
Itgae	0.000894738	0.0254578	1.10613	0.00113069	0.0333428	0.100101	0.7712	1	-1.00603	0.00289487	0.0528229	8.9622	3.3183	3.69496	10.0494	13.0137	9.5356	5.00189	7.09121	5.65124
Slc8a1	0.000898116	0.0255005	-0.903566	0.00198582	0.0450696	0.13697	0.632972	1	1.04054	0.000376531	0.0176625	19.9481	36.357	39.061	21.3779	10.2068	17.9814	49.1853	30.4262	30.9429
Nim1k	0.000904517	0.0256286	0.508255	0.00155617	0.0396818	-0.00530397	0.973682	1	-0.513559	0.00138941	0.0352108	79.3106	82.9575	101.436	111.366	128.946	119.695	88.3668	105.296	82.2673
Swi5	0.000910838	0.025754	0.468411	0.00828431	0.097346	-0.161446	0.363633	1	-0.629858	0.000398477	0.0183127	109.474	73.8682	87.6234	116.665	131.413	110.885	70.6749	96.2261	86.4362
Adm	0.000919912	0.0257659	0.918768	0.0129322	0.118431	1.36973	0.00019074	0.0719089	0.450963	0.203633	0.472747	3.75834	4.90531	1.4076	8.31363	5.44364	4.99484	8.42911	11.1315	8.3379
Ddah2	0.000919259	0.0257659	0.513342	0.0039732	0.065126	-0.0945088	0.59659	1	-0.607851	0.000660821	0.0240917	84.2254	55.4733	70.3802	91.998	109.298	85.3664	67.6182	77.9208	60.4034
Etfa	0.000921785	0.0257659	0.535698	0.0023963	0.0492698	-0.0462018	0.794327	1	-0.5819	0.000984899	0.0298734	45.871	32.2452	45.0434	50.3386	56.9882	63.3891	41.5898	40.4859	42.338
Kif26b	0.000914799	0.0257659	-1.29683	0.00228709	0.0483495	0.218548	0.561812	1	1.51537	0.000315431	0.0159146	1.83099	2.23624	3.25509	1.00494	0.850569	0.998968	3.70511	3.13332	2.1308
Tbc1d16	0.000922652	0.0257659	-1.06517	0.000277583	0.01684	-0.650442	0.0220025	0.74283	0.414732	0.167287	0.428058	7.61305	7.28583	8.00575	3.56298	2.89194	4.08669	5.92817	3.62806	5.74389
Tbcc	0.000920468	0.0257659	0.295597	0.0673753	0.27718	-0.311295	0.0552009	0.972773	-0.606892	0.000187327	0.0119607	87.4055	68.0973	98.0925	106.159	95.1787	97.0815	66.3214	82.5384	64.943
Ppp1r9a	0.000931033	0.0258887	-0.808774	0.00140058	0.0372719	0.0656184	0.791107	1	0.874392	0.000555184	0.0215901	18.4062	28.999	28.6799	12.6075	12.6735	16.71	37.9773	24.5719	21.5859
Syt11	0.000929645	0.0258887	-0.593494	0.000247435	0.0153342	-0.164969	0.305978	1	0.428525	0.00806633	0.0904762	320.23	280.757	353.309	217.89	209.24	180.087	346.427	299.975	246.524
Timm8b	0.000932773	0.0258887	0.487002	0.00870534	0.0999724	-0.171622	0.356301	1	-0.658624	0.000404061	0.0183822	84.7072	55.9783	80.6733	95.1956	111.935	89.1806	56.5955	76.1068	72.2618
Vcpip1	0.000937195	0.0259584	-0.9133	0.000455412	0.0218405	-0.100718	0.693861	1	0.812582	0.00180926	0.0412863	21.8755	36.7177	51.7295	19.8248	15.3953	21.2508	42.9792	31.5806	33.3516
Psmb7	0.000946823	0.0261717	0.516206	0.00202756	0.0452599	-0.0264595	0.874337	1	-0.542665	0.00118179	0.0319507	109.956	86.0594	118.415	157.868	154.889	118.151	99.4821	116.593	106.632
Rpl24	0.000950503	0.02622	0.544654	0.00256617	0.0505528	-0.0498463	0.782156	1	-0.5945	0.0010041	0.030083	354.922	269.071	273.779	383.797	494.011	377.428	255.004	335.183	318.508
RT1-CE10	0.000954446	0.0262753	-1.53821	0.00045402	0.0218405	-0.116907	0.775339	1	1.42131	0.0012203	0.0325382	6.16753	4.25608	5.27852	1.27902	2.21148	1.63467	4.07562	2.47368	8.43054
Opn1sw	0.00095828	0.0263275	0.740174	0.00973734	0.104439	-0.269813	0.348504	1	-1.00999	0.00046107	0.0196165	17.5389	23.6609	21.6419	49.3336	18.6275	34.419	13.8941	23.9947	17.139
Nacc2	0.000964142	0.026435	-0.735042	0.000228697	0.0148695	-0.41619	0.0355123	0.859131	0.318852	0.109858	0.344739	60.4226	70.7663	93.9576	42.2076	45.6756	41.9567	75.3989	51.9472	49.6568
Abca3	0.000971737	0.0265895	-0.384532	0.0219428	0.153747	0.238399	0.150878	1	0.622931	0.000203288	0.012541	47.7984	56.916	66.4214	43.1212	40.9124	42.2291	73.3611	66.0472	72.3544
Dohh	0.000979908	0.0267383	0.563579	0.00120403	0.0344023	0.0292696	0.866518	1	-0.534309	0.0021284	0.0446494	68.5174	60.4508	91.4063	106.981	101.558	103.62	65.4877	90.7015	78.8395
Hba-a2	0.000981115	0.0267383	0.274479	0.32218	0.599489	-0.754218	0.00691699	0.436274	-1.0287	0.000244144	0.0139224	117.858	138.287	69.5005	105.245	151.912	123.781	50.3894	101.421	53.7331
Gpx1	0.000985486	0.0268036	0.706273	0.000427435	0.0211721	0.185782	0.355526	1	-0.520491	0.00904711	0.095184	26.983	19.3327	28.6799	38.8274	43.9744	34.0557	25.0095	34.6315	29.3679
LOC103694855	0.000995785	0.0269578	0.179902	0.550012	0.77227	-0.931906	0.00278956	0.273373	-1.11181	0.000363856	0.0172719	10.5041	10.7484	6.33422	7.76548	10.8022	11.6244	3.42722	5.77191	6.02182
Rfc4	0.000997114	0.0269578	0.753943	0.000831963	0.0291016	0.10333	0.64811	1	-0.650613	0.00381972	0.0620853	29.6813	18.972	17.5951	32.615	38.1906	36.2353	21.4896	23.0052	29.7385
Susd3	0.000995774	0.0269578	0.417658	0.00944357	0.10341	-0.153442	0.341511	1	-0.5711	0.000400743	0.0183127	77.8651	85.5544	96.6849	105.793	118.144	110.068	79.104	95.5664	71.3354
Map1a	0.00100792	0.0271959	-0.521407	0.00188945	0.0440334	0.0545671	0.743922	1	0.575974	0.000601698	0.0226212	354.73	262.651	290.758	211.678	221.148	174.275	375.79	314.569	297.941
Chrnb3	0.0010223	0.0275292	-1.47097	0.00179115	0.0429496	0.224266	0.625703	1	1.69523	0.000346325	0.0169687	29.103	59.8737	82.2569	27.3162	5.61376	27.1538	112.913	58.7911	39.1881
Cyp2s1	0.00102487	0.0275436	-0.547101	0.121479	0.369086	0.700393	0.0327098	0.828243	1.24749	0.000276907	0.014738	3.2765	3.17403	3.16711	2.1926	1.44597	2.72446	6.0208	6.76138	3.70573
Sgpp2	0.00102889	0.027597	-0.679539	0.00103708	0.0320621	0.00392758	0.984415	1	0.683466	0.000969083	0.0296894	18.1171	15.293	21.8179	11.3285	10.6321	11.0795	19.6371	17.9754	20.1962
Pex16	0.00103379	0.0276737	0.616284	0.00187995	0.0440334	-0.0115565	0.953683	1	-0.62784	0.00153765	0.0373996	37.5834	26.1857	36.9496	51.5262	49.5031	46.7699	27.9735	45.1034	31.4061
Rpl19	0.00103593	0.0276764	0.241838	0.124126	0.373609	-0.342638	0.0295672	0.810678	-0.584477	0.000212085	0.0128501	616.368	560.94	617.092	628.332	802.062	604.285	538.961	494.825	451.248
Znrf4	0.00103874	0.0276971	2.75511	0.00103636	0.0320621	0.675298	0.478784	1	-2.07981	0.00834638	0.0920457	0.192735	0.144274	0.0879753	1.46174	0.850569	0.635707	0.277883	0	0.463217
Slc22a23	0.00105566	0.0280929	-0.671541	0.000921118	0.0301967	-0.0120281	0.951932	1	0.659513	0.00113726	0.0313717	38.0652	40.8295	49.2662	32.7064	23.7309	21.16	51.3157	47.3297	35.0192
Fbxo6	0.00106079	0.0281741	0.606139	0.000635523	0.0252942	0.113772	0.521868	1	-0.492367	0.00540401	0.0742341	53.3877	43.4264	52.1694	70.1634	85.3972	61.5728	48.8148	62.2542	57.6241
Cacnb4	0.00106846	0.0282605	-0.900577	0.0013156	0.0361941	0.0504255	0.852461	1	0.951002	0.000693828	0.0245298	10.5041	13.9946	16.6273	7.94819	5.18847	8.17337	19.2665	11.214	14.2671
Negr1	0.00106737	0.0282605	-0.649248	0.00237058	0.0492698	0.093982	0.656098	1	0.74323	0.000506518	0.0206164	37.9689	62.7591	69.7644	40.2891	30.1102	34.7822	71.5085	58.7911	61.1446
Rpl13	0.00107028	0.0282605	0.470537	0.00563601	0.078725	-0.111604	0.510916	1	-0.582141	0.000625374	0.0232536	476.056	343.083	369.672	489.499	601.012	487.95	340.314	414.588	397.069
Dgkh	0.00107876	0.0283189	-1.40476	0.00046508	0.0219653	-0.143494	0.701179	1	1.26126	0.00173721	0.0405808	4.43291	4.47249	5.89435	1.27902	1.61608	2.45201	7.50284	3.05087	3.52045
Efr3b	0.00107773	0.0283189	-0.804316	0.000297015	0.0174317	-0.202141	0.359205	1	0.602174	0.0066434	0.0819167	121.231	162.308	208.501	109.448	80.5489	81.7337	189.331	156.007	105.058
Plcxd2	0.0010761	0.0283189	-0.970186	0.00255664	0.0505528	0.172549	0.586663	1	1.14273	0.000396205	0.0182901	35.8488	89.6662	86.7436	40.1064	19.7332	45.6801	107.448	73.2209	72.0765
Cd24	0.00109004	0.0285207	0.753822	0.108499	0.348321	1.68181	0.00031039	0.105315	0.927991	0.0402432	0.203495	2.31282	3.10189	1.14368	6.3951	2.72182	1.81631	10.0964	4.78244	7.59675
Lamtor5	0.00109275	0.0285207	0.506224	0.00169696	0.0415133	-0.000134854	0.999336	1	-0.506359	0.00168949	0.0398498	57.5315	48.6924	55.6004	80.3042	75.7007	64.8421	49.3705	63.2437	56.883
Slc3a2	0.00109187	0.0285207	0.499661	0.000898172	0.0298593	0.479404	0.00143405	0.205939	-0.0202574	0.892461	0.957887	175.004	205.23	197.065	258.088	270.481	258.279	272.14	307.478	267.739
Adar	0.00110298	0.0286775	-0.659026	0.0011672	0.0337767	0.011246	0.955349	1	0.670272	0.000961877	0.0296575	56.8569	90.3154	78.8259	57.7386	35.894	45.4985	85.9584	80.5594	74.022
Inpp4a	0.0011012	0.0286775	-0.558583	0.0119064	0.114672	0.25417	0.246391	1	0.812753	0.000255156	0.0143098	35.4633	42.2722	47.1548	29.7829	17.947	34.3282	60.8564	45.5981	49.9348
Churc1	0.00110952	0.0287923	0.573764	0.00769148	0.0927901	-0.173418	0.426472	1	-0.747182	0.000559421	0.021662	19.9481	14.0667	17.683	28.5039	25.0067	20.2518	14.5425	14.5947	18.6213
Spock1	0.00111681	0.0289262	-0.759483	0.00322418	0.0577291	0.151589	0.549396	1	0.911072	0.000413967	0.0185425	21.5864	34.5536	33.7825	24.1187	10.462	17.1641	36.8658	36.6929	31.8693
Abca8a	0.00112604	0.0290268	-0.687667	0.000240593	0.0152106	-0.253728	0.173388	1	0.433939	0.0201934	0.145315	458.228	638.051	490.11	309.157	309.692	334.382	506.395	377.731	515.56
Pcdhga9	0.00112711	0.0290268	-0.38997	0.270363	0.55039	0.829444	0.0147875	0.633906	1.21941	0.000469365	0.0198449	3.56561	5.41027	5.63042	5.75559	1.87125	3.26935	10.0964	7.75086	9.54226
Slc30a2	0.0011265	0.0290268	1.35388	0.0733518	0.288205	2.59717	0.000321034	0.10627	1.24329	0.0576049	0.245622	0.289103	0.216411	0.351901	0.730868	0.680456	0.726522	1.94518	3.29824	0.370573
Vbp1	0.00112987	0.0290429	0.458394	0.00917886	0.102195	-0.156309	0.375041	1	-0.614702	0.000491638	0.0202197	104.173	80.1441	100.292	122.055	140.259	112.157	76.7883	111.233	79.7659
Nfasc	0.00113276	0.029062	-0.354465	0.0167938	0.135428	0.187918	0.203318	1	0.542383	0.000256729	0.0143388	241.016	266.402	258.647	201.08	183.043	193.981	328.55	321.99	268.388
Opcml	0.00115381	0.029435	-0.941496	0.000464896	0.0219653	-0.136595	0.601465	1	0.804901	0.00280744	0.0516296	12.5278	17.4571	21.9938	9.31857	9.18615	7.53767	21.5822	12.6982	15.3788
RGD1306556	0.00115308	0.029435	-0.700645	0.000379666	0.0199338	-0.469838	0.0165831	0.661957	0.230807	0.241419	0.516887	86.8273	94.9322	102.051	58.8349	61.9215	47.2239	95.2212	67.2016	53.3626
Tom1l2	0.00114993	0.029435	-0.667197	0.00106648	0.0325996	-0.00305329	0.987939	1	0.664144	0.00112554	0.0313189	66.6865	103.084	112.608	62.5806	47.6319	61.7544	115.229	99.112	82.6378
Ubxn7	0.0011582	0.0294918	-0.698352	0.0252379	0.164049	0.441511	0.1399	1	1.13986	0.000236195	0.0135832	5.49296	8.07934	9.23741	5.39015	2.55171	5.72136	12.5974	11.214	8.89376
Ccdc78	0.00116326	0.0295098	0.985815	0.000245912	0.0153097	0.512753	0.0565239	0.977733	-0.473062	0.0740273	0.280399	14.5515	12.9125	9.14943	22.931	29.94	16.8916	13.9868	22.0157	18.9919
Ptpro	0.00116293	0.0295098	-0.498166	0.004191	0.067314	0.113618	0.509308	1	0.611785	0.000437046	0.0190985	71.4085	75.5274	62.7264	59.383	39.9768	44.4995	76.3252	88.3927	74.3926
Mfsd2a	0.00116742	0.0295602	-1.40163	0.00822882	0.0967778	-1.78257	0.000955611	0.172731	-0.380938	0.497236	0.733452	4.43291	1.51488	5.01459	1.00494	2.04137	0.817337	1.57467	1.23684	0.463217
Slc12a5	0.00117049	0.0295826	-0.567446	0.00561286	0.078696	0.164649	0.419749	1	0.732095	0.000361891	0.0172719	328.518	480.216	496.269	356.664	212.302	284.706	571.42	555.176	416.617
Elmo3	0.00119997	0.0302056	1.17605	0.000794468	0.0285252	1.12212	0.00131508	0.201123	-0.0539267	0.869779	0.946492	2.60193	1.9477	1.93546	4.20249	4.25285	5.63055	3.42722	7.00875	4.35424
Slirp	0.00120181	0.0302056	0.476065	0.0299203	0.178575	-0.325677	0.146232	1	-0.801741	0.000309944	0.0158141	13.7806	11.2534	12.2286	15.9877	19.0528	14.6213	9.35539	10.7193	11.0246
Zbtb8a	0.00120029	0.0302056	0.633896	0.000283791	0.0168931	0.270845	0.121755	1	-0.363051	0.0361192	0.192576	30.7413	23.6609	29.2958	41.9336	43.5492	38.9598	32.7902	39.9911	32.8884
Gemin6	0.00121042	0.0302538	0.821906	0.00287622	0.0542167	-0.0628813	0.826833	1	-0.884787	0.00138876	0.0352108	4.24018	3.46257	3.60699	7.12597	6.54939	5.53973	3.70511	4.28771	3.33516
LOC103689961	0.00120748	0.0302538	0.557589	0.00648884	0.0851707	-0.13777	0.501556	1	-0.695359	0.000706737	0.0246482	92.513	56.4832	73.8113	95.9265	131.158	85.7296	65.1172	82.2085	64.4798
Mettl22	0.0012094	0.0302538	0.701722	0.000491972	0.0221418	0.193062	0.339217	1	-0.50866	0.0110384	0.106477	26.5011	20.9918	20.4103	38.1879	36.5745	31.4221	22.0454	34.1367	25.2916
Ntrk2	0.00121342	0.0302731	-0.595323	0.00147665	0.038628	0.0236473	0.898059	1	0.618971	0.000949682	0.0293601	42.3054	50.3516	46.187	33.9854	30.1102	24.7018	56.966	44.2788	47.3407
Imp3	0.00122915	0.0304972	0.427349	0.0200989	0.14737	-0.231938	0.211035	1	-0.659287	0.000363967	0.0172719	36.7161	25.1758	36.4218	42.5731	44.74	39.0506	31.0303	31.4157	25.0137
Prkaa2	0.0012282	0.0304972	-1.07185	0.00267009	0.0516089	0.182966	0.597109	1	1.25482	0.000447172	0.0192689	6.2639	16.7358	19.7065	7.21732	4.50802	7.99174	22.0454	14.6772	14.4524
Rom1	0.00122661	0.0304972	0.281607	0.0439439	0.22254	-0.228004	0.102806	1	-0.509611	0.000273685	0.0147314	3217.14	3400.1	3895.11	4414.99	4257.7	3619.9	2818.1	3514.6	3088.27
Cntn2	0.00123159	0.030502	-0.37872	0.17431	0.44356	0.610371	0.0256022	0.773136	0.989091	0.000367072	0.0173585	13.2987	12.1911	16.3634	13.5211	5.44364	12.1692	21.5822	27.0455	18.436
Adcyap1	0.00124081	0.0306743	0.208235	0.508617	0.745943	1.04721	0.000829678	0.170332	0.838976	0.00715273	0.0848419	8.48036	11.1812	10.645	13.5211	15.1401	5.08566	24.639	21.9333	19.5477
LOC679342	0.00125064	0.0308052	1.81333	0.000502481	0.0221418	0.665472	0.223219	1	-1.14785	0.0201085	0.145012	1.06004	0.577095	0.439876	1.82717	3.23216	1.90712	1.38941	1.40175	0.648503
Ppil2	0.00125007	0.0308052	0.5555	0.000701258	0.0268902	0.107561	0.51264	1	-0.44794	0.00614106	0.0783331	50.593	41.4787	45.3073	66.3263	67.7053	59.8473	44.8318	56.3174	53.8258
Astn2	0.00128343	0.0314264	-0.522296	0.0218974	0.153508	0.304413	0.171005	1	0.826708	0.000271897	0.0147019	15.1297	17.2407	23.0495	14.4346	9.01604	13.8039	23.7127	26.0561	22.0491
Ndufa4	0.0012801	0.0314264	0.270186	0.0953655	0.326679	-0.323176	0.0463897	0.929987	-0.593362	0.000262457	0.0144836	375.641	297.781	324.541	372.926	396.791	385.874	255.56	255.613	321.936
Pam16	0.00128931	0.0314264	0.586706	0.00413932	0.0668702	-0.0838593	0.683161	1	-0.670565	0.00106818	0.0308639	39.6071	24.5987	39.149	44.9484	57.0732	45.8617	29.6408	39.9911	32.0546
Rps15a	0.00128975	0.0314264	0.413055	0.0145954	0.124899	-0.181945	0.281884	1	-0.595	0.000447223	0.0192689	358.488	270.441	316.975	378.133	475.894	351.728	266.212	323.639	283.581
Syt6	0.0012833	0.0314264	-0.529269	0.00833071	0.0977137	0.186065	0.343069	1	0.715333	0.000351802	0.0171135	26.5011	25.8972	21.6419	20.8297	13.6091	15.257	31.1229	29.7666	27.793
Tanc1	0.00128896	0.0314264	-0.568226	0.000549902	0.0231272	-0.0908579	0.575774	1	0.477368	0.00372291	0.0608679	56.6642	57.1325	55.1605	40.7459	34.7883	34.419	63.172	52.6893	50.9538
Glrx5	0.00129613	0.0315253	0.407969	0.0193322	0.14483	-0.213145	0.224204	1	-0.621114	0.000392227	0.0181683	56.1824	40.3245	56.5681	61.9411	71.9582	60.2105	40.9414	50.2981	46.5996
Igf2	0.0013097	0.0316849	0.209666	0.209514	0.487829	-0.397183	0.0176689	0.689086	-0.606849	0.00029686	0.0155237	414.863	507.628	368.968	472.229	507.977	463.668	326.605	382.947	326.382
Kcnc2	0.00130886	0.0316849	-0.56194	0.0036712	0.0621881	0.106753	0.573732	1	0.668694	0.000539795	0.0212994	28.2357	26.7628	38.0933	22.5656	17.3516	20.7059	39.7373	32.2403	32.8884
Tcirg1	0.00130957	0.0316849	0.329279	0.235588	0.51546	0.966558	0.000445738	0.122528	0.63728	0.0195804	0.143491	9.05856	11.3976	8.62158	11.2371	12.4183	11.7152	29.363	15.7491	15.1009
Slc14a1	0.00131466	0.0317482	-0.48963	0.00503723	0.0740961	-0.579996	0.000899325	0.1712	-0.0903665	0.606076	0.806201	89.0438	91.686	77.5062	60.7534	65.749	50.7657	68.5445	52.1946	60.8667
Cmtm4	0.00133251	0.0321223	-1.1871	0.000525791	0.0226541	-0.156081	0.638909	1	1.03102	0.00258474	0.0494782	13.2024	17.0965	23.8413	6.21238	6.7195	9.89886	27.8809	11.8737	11.3025
Ifi35	0.00134255	0.0322497	0.927204	0.00271986	0.0524346	-0.0320843	0.919238	1	-0.959288	0.00194204	0.0426494	5.87843	4.76104	4.48674	8.86178	12.6735	5.99381	4.81664	6.34911	4.35424
Scand1	0.00134083	0.0322497	0.521454	0.0078079	0.0937777	-0.144287	0.462167	1	-0.665741	0.000702597	0.0246482	85.5745	63.2641	80.6733	101.499	122.737	90.9061	61.4121	95.7313	60.774
Fbxl12	0.00134909	0.0322925	0.731596	0.000825584	0.029028	0.136568	0.536972	1	-0.595028	0.00620703	0.0788781	10.8896	10.027	12.6684	17.5408	18.5424	17.4365	10.9301	16.0789	11.6731
Tmem205	0.00134846	0.0322925	0.59147	0.0116722	0.113315	-0.223059	0.349391	1	-0.814528	0.000568324	0.0218422	14.3588	9.23353	15.0438	15.805	18.9677	20.7059	10.2817	13.5228	10.654
Nf1	0.00135498	0.0323764	-0.802095	0.00105077	0.0323379	-0.0188805	0.937835	1	0.783215	0.00137692	0.0351808	60.5189	90.3154	85.2481	47.4151	33.5124	50.3117	114.025	56.2349	74.9484
March6	0.00139152	0.0331911	-1.07475	0.000544755	0.0230324	-0.151187	0.620742	1	0.923564	0.00291396	0.0528229	30.5486	48.8367	69.2366	23.3878	13.9493	30.7864	65.4877	40.4859	34.6486
Kif19	0.0013944	0.0332014	0.593559	0.000311542	0.0177959	0.270894	0.0999779	1	-0.322666	0.0486208	0.224544	50.8821	45.2299	41.9642	66.1436	59.8801	74.8318	56.225	65.8823	53.0846
Large1	0.00140756	0.033456	-0.474451	0.00304497	0.0559213	0.0672496	0.671327	1	0.541701	0.000715545	0.0246482	66.4937	77.1865	82.9607	53.5361	51.8847	51.7647	91.794	88.9699	69.2972
Chchd3	0.00141303	0.0335273	0.472538	0.00412624	0.0668702	-0.0652519	0.693429	1	-0.53779	0.00111468	0.0312254	50.8821	38.8818	44.5155	59.4744	65.0686	54.0351	44.276	46.5051	43.5424
Zfhx3	0.00141697	0.0335621	-0.729184	0.000789642	0.0285003	-0.0668646	0.75446	1	0.662319	0.00230142	0.0466192	42.4018	37.0784	35.718	25.1236	22.37	19.4345	52.5199	33.2297	29.9238
Alkbh7	0.00142765	0.0335736	0.707263	0.00159709	0.0402263	0.047271	0.833978	1	-0.659992	0.00315789	0.0554759	22.6464	11.614	19.2666	24.7582	30.3653	27.9711	18.8034	21.1087	17.6022
Dcc	0.00143995	0.0335736	-1.26991	0.00138195	0.0371073	0.0519468	0.889403	1	1.32185	0.000872159	0.0279265	4.14381	5.69882	6.95005	2.6494	1.10574	2.9969	8.89225	3.95788	5.46596
Enc1	0.00143044	0.0335736	-0.472127	0.0187885	0.143155	0.251957	0.206126	1	0.724084	0.000318213	0.0159955	61.9644	80.072	71.8758	57.9213	36.4894	55.2157	107.263	93.0103	68.9266
Hmgcl	0.00143272	0.0335736	0.585317	0.00110657	0.0329351	0.07643	0.669989	1	-0.508887	0.00450906	0.0674718	91.0675	79.3506	70.1163	105.885	114.231	127.323	78.7335	111.975	76.5234
Mvb12b	0.00144466	0.0335736	-0.554781	0.00031842	0.0180446	-0.204161	0.182069	1	0.35062	0.0229275	0.153484	116.509	102.579	106.01	70.072	74.2547	68.3839	110.875	98.6173	86.8994
Ndufaf5	0.00144265	0.0335736	0.577052	0.00119763	0.0342915	0.0660786	0.711488	1	-0.510974	0.00405104	0.0638567	42.98	32.678	37.9174	52.6225	58.6893	51.0382	35.8469	49.8858	38.8176
Paqr9	0.00142963	0.0335736	0.0703732	0.741142	0.882987	0.676714	0.00129385	0.201123	0.606341	0.00397703	0.0635041	15.3225	17.1686	18.9147	16.6273	16.501	18.8896	36.5879	23.5824	26.2181
Rpl23	0.00144042	0.0335736	0.449368	0.0049169	0.0731713	-0.0764949	0.631879	1	-0.525863	0.00100852	0.030149	285.345	236.609	251.961	328.525	381.395	304.14	232.032	265.92	270.704
Scn3b	0.00142617	0.0335736	-0.552291	0.00118157	0.0339622	-0.015613	0.926148	1	0.536678	0.00162501	0.0389658	71.1194	72.0648	64.9258	56.5509	37.1699	43.6821	68.5445	74.2928	73.5588
Tmeff1	0.00144148	0.0335736	-0.7126	0.000381645	0.0199338	-0.194951	0.32401	1	0.517649	0.0099183	0.100061	52.0386	31.5238	38.9731	26.8594	21.6895	23.1579	35.1985	35.2911	41.041
Unc79	0.0014421	0.0335736	-0.710307	0.000369826	0.0197399	-0.201769	0.302721	1	0.508538	0.0109995	0.106253	28.9363	26.8349	30.6154	18.5458	15.4804	16.8008	33.4386	22.5929	22.7903
Adgrg6	0.00145525	0.0336468	-0.893467	0.000324409	0.0180446	-0.296996	0.222392	1	0.596471	0.0166463	0.132398	22.55	23.0838	22.0818	10.6889	13.3539	10.9886	27.2325	14.8421	15.9347
Mrpl21	0.00145339	0.0336468	0.602672	0.00149138	0.038628	0.0441088	0.817632	1	-0.558563	0.00318945	0.0555676	21.3936	19.1884	19.1786	29.5088	30.8757	26.8813	17.6919	24.407	22.5123
Pcdh1	0.00145227	0.0336468	-0.792662	0.00148441	0.038628	0.0215648	0.929746	1	0.814227	0.00110127	0.0312254	20.2372	29.7926	34.3104	21.1952	11.3126	14.7121	36.4953	27.7876	25.8475
Acbd7	0.00146718	0.0337244	0.63808	0.0315036	0.184137	-0.432471	0.159659	1	-1.07055	0.000408224	0.0183822	7.51668	3.75112	5.36649	7.21732	9.27121	8.08256	4.3535	5.19472	3.24252
Myg1	0.00146538	0.0337244	0.56155	0.00162307	0.0402955	0.0322169	0.856812	1	-0.529333	0.00294141	0.0530862	53.4841	39.2425	50.0579	70.9856	72.0432	58.8483	42.3308	59.3683	50.9538
Oprm1	0.00146142	0.0337244	-1.77944	0.00464883	0.0715232	0.464083	0.410393	1	2.24353	0.000348068	0.0169927	0.578206	3.02975	2.72723	0.913585	0.255171	0.635707	4.90926	1.64912	2.7793
Tagln	0.00146855	0.0337244	-0.896952	0.0207073	0.149489	-1.3556	0.000573089	0.144036	-0.458646	0.246654	0.520539	15.6116	3.82326	15.4837	6.3951	5.95399	5.3581	3.79773	5.02981	5.18803
Wdr83	0.00147201	0.0337469	0.516538	0.00634943	0.0841862	-0.11513	0.547197	1	-0.631668	0.000879284	0.0280724	24.7665	17.8178	21.9938	31.8841	29.7699	26.8813	19.2665	24.6543	18.436
Peak1	0.00148255	0.033817	-1.09081	0.00210826	0.046254	0.1136	0.739901	1	1.20441	0.000694035	0.0245298	8.48036	16.0865	8.5336	6.48646	3.23216	5.53973	17.414	8.74033	11.951
Sdf2	0.00148153	0.033817	0.497027	0.00244843	0.0496712	-0.012177	0.940868	1	-0.509204	0.00191212	0.0424736	91.5493	76.5373	111.465	132.196	131.328	114.427	87.3479	109.419	93.1065
Slc6a1	0.00148068	0.033817	-0.486049	0.000473311	0.0220748	-0.114752	0.407877	1	0.371297	0.00753145	0.0873675	929.852	891.324	939.136	710.313	578.132	611.641	893.486	979.989	806.09
Aldh2	0.00149619	0.033896	0.504704	0.016696	0.135019	-0.23299	0.275479	1	-0.737694	0.000516538	0.020741	18.1171	16.88	19.3546	29.1434	24.9217	20.161	13.7089	20.3666	14.4524
Cox4i2	0.0015068	0.033896	0.021955	0.901804	0.960999	-0.559527	0.00177876	0.22353	-0.581482	0.00117453	0.0319453	124.025	104.743	84.5443	104.606	113.126	88.5449	70.1191	82.4559	71.0574
Diras2	0.00152347	0.033896	-0.730041	0.000886104	0.0295484	-0.0596111	0.783857	1	0.67043	0.00225898	0.0461035	62.0608	74.9503	102.403	57.6472	34.278	47.4056	101.52	70.9945	68.3708
Fnbp1	0.00151647	0.033896	-0.46704	0.0120937	0.115431	0.191989	0.292799	1	0.659028	0.000386356	0.0179576	28.5248	28.2777	29.9116	23.1137	16.8413	20.6151	40.2004	33.1473	30.7576
LOC108351063	0.00151767	0.033896	1.231	0.00161271	0.0402347	0.14144	0.721696	1	-1.08956	0.00487703	0.070491	4.91475	2.30838	2.72723	5.39015	10.8873	5.81218	2.50095	5.27718	3.61309
Nos1	0.00151983	0.033896	-0.827256	0.00908252	0.101926	0.294796	0.330165	1	1.12205	0.000379529	0.0177009	5.39659	7.93506	8.97348	5.39015	2.21148	4.63158	10.0038	8.4105	10.3761
Ppp1r1b	0.00149209	0.033896	0.293669	0.113469	0.355659	-0.379288	0.0416526	0.904493	-0.672958	0.000309104	0.0158141	137.324	100.703	98.2684	115.294	146.043	133.953	76.7883	109.914	84.7686
Prr12	0.00149442	0.033896	-0.574678	0.000487794	0.0221418	-0.127928	0.433294	1	0.44675	0.00672258	0.0823353	74.7813	94.4994	82.5208	60.2966	48.8227	54.58	90.6825	80.6419	71.7986
Reep1	0.00151158	0.033896	-0.466006	0.0101623	0.106094	0.174513	0.33039	1	0.640519	0.000409035	0.0183822	62.3499	46.889	61.5827	49.2422	31.7262	38.0516	74.4726	63.4911	63.5533
Scn1a	0.00151684	0.033896	-1.15386	0.00253209	0.0505528	0.161897	0.664926	1	1.31576	0.000595159	0.0225	17.2498	31.0189	34.5743	16.9927	4.67813	14.6213	48.7221	25.8912	23.1608
Sf3b5	0.00152142	0.033896	0.608629	0.000883756	0.0295427	0.114717	0.530983	1	-0.493912	0.00682724	0.0830038	65.3373	44.4364	55.8643	79.6646	94.158	67.6574	55.2061	70.6647	61.6078
Stmn3	0.00150884	0.033896	0.558402	0.000544322	0.0230324	0.163232	0.311107	1	-0.395171	0.0142074	0.121607	305.678	219.657	270.788	381.97	357.409	385.783	262.692	347.881	321.75
Thrb	0.00150648	0.033896	-0.59511	0.000991738	0.0313024	-0.497385	0.00574641	0.406199	0.0977249	0.589698	0.795158	65.0482	73.219	75.3948	42.299	48.5675	45.226	63.6352	43.2069	52.0655
Trim66	0.00150907	0.033896	-1.19188	0.0034256	0.059682	0.219193	0.562668	1	1.41108	0.00050736	0.0206164	2.31282	4.83317	5.27852	2.6494	0.935626	1.72549	6.20605	4.28771	4.81745
Zyg11b	0.00149011	0.033896	-0.951251	0.000747117	0.0275148	-0.0912609	0.741728	1	0.85999	0.00229461	0.0465508	20.0445	32.8944	46.6269	18.2717	11.8229	19.6161	42.3308	26.7982	28.9047
Sesn3	0.00153064	0.0339997	-0.833515	0.000390326	0.0201516	-0.231958	0.318764	1	0.601557	0.0103419	0.103055	69.5775	99.1161	102.931	46.6842	52.5652	47.5872	118.656	64.7279	60.4034
Psme2	0.00154786	0.0343261	0.63939	0.0027556	0.0528234	-0.0210837	0.921944	1	-0.660474	0.0019958	0.0430506	22.6464	16.3029	22.1698	26.8594	37.5952	26.3364	19.1739	19.9543	23.624
Spred1	0.00156077	0.034556	-1.00912	0.00047226	0.0220748	-0.211085	0.452199	1	0.798036	0.00577796	0.0768055	11.1787	18.5392	20.0584	8.03955	6.88961	8.99071	20.0076	10.7193	14.545
Chat	0.00156834	0.0346669	-0.151548	0.559742	0.777571	0.682775	0.00665421	0.432072	0.834322	0.00105037	0.0307233	9.15493	5.33813	8.88551	7.4914	5.78387	6.81115	11.5785	13.8526	13.5259
Grtp1	0.00157819	0.034796	0.580345	0.000435774	0.0213868	0.213948	0.19548	1	-0.366397	0.0255788	0.160864	38.3543	33.3049	45.8351	56.9739	58.0088	53.3994	44.7391	49.4735	48.2236
Lsm4	0.00158118	0.034796	0.4571	0.0106551	0.108409	-0.151544	0.398026	1	-0.608644	0.000693304	0.0245298	95.7895	72.714	82.7848	113.559	121.631	95.6285	63.4499	94.412	79.1174
Stk16	0.00158187	0.034796	0.573454	0.000740315	0.0275148	0.132236	0.43756	1	-0.441218	0.0091913	0.0961838	44.9074	34.0486	43.3718	54.4497	60.9858	58.8483	41.034	49.8034	49.1936
Scn2a	0.00158483	0.0348047	-0.700841	0.00186806	0.0440303	0.0347764	0.875602	1	0.735617	0.00109458	0.0312254	56.7606	32.7502	44.0756	30.2397	23.2205	25.3375	62.8015	39.5788	40.4851
AABR07010620.1	0.00158965	0.0348393	5.34254	0.00690459	0.0876605	0	1	1	-5.34254	0.00691165	0.0833799	0	0	0	1.27902	0	0	0	0	0
Tnik	0.00159154	0.0348393	-0.833597	0.000512714	0.0223582	-0.171491	0.463752	1	0.662106	0.00588382	0.0769878	19.7554	17.385	22.1698	11.4198	7.82524	12.805	23.7127	16.4912	15.0082
Rhpn1	0.00160532	0.0350844	0.57568	0.000344308	0.0186934	0.349082	0.0296784	0.812088	-0.226598	0.157365	0.416084	242.365	281.695	266.389	344.239	389.646	401.131	318.361	412.692	329.81
Vangl1	0.00160886	0.0351052	-1.07366	0.00131741	0.0361941	-0.902393	0.00612112	0.417466	0.171268	0.619465	0.813328	5.78206	5.84309	8.70955	4.01978	2.80688	2.45201	3.79773	2.63859	4.9101
Trmt10b	0.00161526	0.0351882	0.659104	0.00580148	0.080018	-0.122635	0.615636	1	-0.781738	0.00113379	0.0313397	8.28762	7.4301	8.97348	11.8766	13.2689	12.2601	7.41021	10.0596	6.29975
Edem3	0.00162333	0.0352509	-1.04803	0.000899827	0.0298593	-0.0710832	0.817801	1	0.976942	0.00196382	0.0428309	15.2261	25.3922	33.6945	11.968	6.54939	16.2559	31.3081	21.0263	21.9565
Sptbn2	0.00162329	0.0352509	-0.401466	0.012848	0.118211	0.167867	0.295092	1	0.569332	0.000420206	0.0186985	124.025	121.839	104.867	98.0277	75.8708	82.8235	151.631	143.226	120.251
Dagla	0.00162818	0.0352998	-0.643502	0.000865228	0.0293055	-0.067941	0.720916	1	0.575561	0.00289708	0.0528229	39.7035	34.9864	46.451	31.5187	21.5194	21.614	45.1097	41.1455	34.8339
Epha8	0.00164236	0.0354939	-0.491901	0.0243952	0.16222	0.28477	0.180642	1	0.776671	0.000355484	0.0171695	16.4789	17.2407	16.8033	14.3433	9.52638	10.8978	24.5463	23.0052	17.3243
Mocs2	0.00164094	0.0354939	0.532271	0.00121487	0.0345665	0.0697572	0.671854	1	-0.462514	0.00486693	0.0704201	73.914	54.6798	70.2923	90.3536	101.048	83.9133	66.8772	82.2085	69.2972
Zscan21	0.001668	0.0359906	0.536334	0.00232717	0.0486885	0.00189212	0.991486	1	-0.534442	0.00240557	0.0473852	24.9592	24.238	29.8236	37.7311	37.5101	34.8731	25.6579	32.2403	25.1063
Pir	0.00168565	0.0363138	0.418212	0.0350695	0.194889	-0.284806	0.154449	1	-0.703018	0.000433676	0.0190706	41.2454	32.3895	30.9673	36.7261	54.2663	42.8648	28.8998	30.5087	30.5723
Spon2	0.00169416	0.0364391	-0.163227	0.565689	0.780475	-1.01332	0.000627246	0.154782	-0.850093	0.00450417	0.0674718	8.9622	5.266	5.80637	5.39015	5.86893	5.81218	3.98299	3.29824	3.05723
Pcdhga6	0.0017017	0.0365435	-1.04816	0.000412429	0.0209644	-0.294179	0.298668	1	0.753984	0.0118786	0.111172	6.74574	7.79079	7.8298	4.47657	2.38159	3.63261	7.31758	5.11227	6.76296
Uhmk1	0.00170481	0.0365525	-1.03683	0.000871799	0.0293055	-0.0872971	0.775155	1	0.949532	0.00228144	0.0463529	26.3084	31.596	47.7706	13.5211	12.1631	23.7936	52.4272	25.4789	26.3107
Col4a4	0.00171303	0.0366707	-0.419098	0.103526	0.340041	0.491354	0.0533861	0.969985	0.910452	0.000406554	0.0183822	19.5626	24.1659	33.9585	19.4594	23.6458	12.5325	47.7032	34.6315	32.2399
Add2	0.00172028	0.0367101	-0.650717	0.00964863	0.104012	0.231791	0.35008	1	0.882508	0.000455025	0.0194201	30.4522	37.3669	46.0111	29.6002	14.5447	26.064	61.0416	40.5683	38.8176
Rims1	0.00171966	0.0367101	-0.428592	0.0524983	0.24277	0.357377	0.0994757	1	0.785969	0.000361529	0.0172719	23.8028	21.7854	21.378	18.4544	11.0574	18.6171	33.9943	24.8192	31.1282
Dpp8	0.00172811	0.0368193	-0.642608	0.000373724	0.0197399	-0.246276	0.169208	1	0.396332	0.028208	0.168726	72.4685	96.3749	91.1424	55.8201	46.6112	58.6667	92.2571	67.1191	71.428
AABR07049038.1	0.00173453	0.0368559	-1.7986	0.00955245	0.103756	-2.27359	0.00156027	0.213612	-0.474988	0.570101	0.782584	0.963677	0.649232	1.4076	0.182717	0.170114	0.454076	0.185255	0.247368	0.185287
Atp5j2	0.00173779	0.0368559	0.544018	0.00322141	0.0577291	-0.0275246	0.881454	1	-0.571543	0.00197531	0.0428309	128.458	88.8006	112.344	152.112	175.302	132.409	91.5161	132.919	113.766
Reep3	0.00173797	0.0368559	-0.678998	0.000407613	0.0207974	-0.374473	0.0483472	0.945487	0.304524	0.114831	0.354252	27.5612	32.7502	37.0376	19.4594	19.3079	19.7977	30.3819	22.9227	25.5696
Klf12	0.00174309	0.0369067	-0.986601	0.00261195	0.0510797	0.110639	0.725238	1	1.09724	0.00081315	0.0269191	5.68569	11.4698	11.0849	4.20249	4.3379	5.26729	15.1909	8.98769	8.15261
Dchs1	0.00176757	0.0373668	-0.973057	0.000371031	0.0197399	-0.387607	0.140513	1	0.58545	0.0343865	0.188335	10.3113	7.71865	8.1817	4.47657	5.18847	3.08772	7.68809	7.17366	6.11446
Mrpl15	0.0017706	0.0373726	0.379299	0.0247924	0.163047	-0.210092	0.215526	1	-0.589391	0.000511242	0.0206505	78.8288	57.7817	73.1954	82.9535	101.643	76.3756	59.2817	70.2524	60.2182
Gars	0.0017791	0.0374936	0.456592	0.0034848	0.06038	0.517278	0.000930452	0.1712	0.0606868	0.696496	0.861621	123.543	139.152	139.089	160.7	180.406	189.804	191.739	224.775	188.714
Ndufb8	0.00179632	0.0377979	0.473275	0.00242716	0.0494615	0.00257956	0.986803	1	-0.470695	0.00256186	0.0493885	200.348	175.076	220.642	240.547	270.481	282.435	186.459	226.094	212.431
Dcaf7	0.00180701	0.0378568	-0.585615	0.00068901	0.0266973	-0.106975	0.533237	1	0.47864	0.00550135	0.074739	254.603	284.724	339.233	194.137	170.624	198.976	351.429	263.117	242.077
Lhpp	0.00181236	0.0378568	0.542786	0.00763692	0.0923782	-0.125352	0.540081	1	-0.668138	0.00106206	0.0308639	31.8977	32.8223	29.9116	47.2324	53.5008	31.967	28.9925	33.3122	28.9974
Ndufab1	0.00181586	0.0378568	0.500336	0.00389785	0.064279	-0.0437401	0.801355	1	-0.544076	0.00171104	0.0401768	51.2676	41.4066	63.0783	69.9806	72.7237	68.1115	45.3875	60.3577	52.0655
Nol7	0.00181028	0.0378568	0.57898	0.000747864	0.0275148	0.150014	0.382617	1	-0.428966	0.0122222	0.112885	68.3247	51.2172	50.6738	77.198	84.8868	82.0062	56.0397	70.9945	70.6869
Siva1	0.00180674	0.0378568	0.610143	0.0106722	0.108409	-0.189377	0.434398	1	-0.79952	0.00088114	0.0280724	15.9007	9.01712	16.0995	18.7285	22.6251	18.1631	12.2268	14.3473	10.8393
Sphk1	0.0018132	0.0378568	0.564628	0.0355667	0.195933	0.947525	0.000381312	0.117617	0.382897	0.144183	0.398707	10.0222	8.07934	7.91778	17.4495	10.2919	9.44479	17.2287	21.8508	13.7112
Ak6	0.0018236	0.0378888	0.595842	0.000488021	0.0221418	0.227935	0.182439	1	-0.367906	0.0304577	0.175985	45.7053	45.3431	43.7598	61.3098	61.9487	73.079	46.4268	65.6465	53.9564
Sall3	0.00182516	0.0378888	-0.86734	0.00238237	0.0492698	0.06795	0.80111	1	0.93529	0.00103594	0.0305646	5.58933	7.14156	7.30195	3.38027	3.14711	4.08669	7.31758	6.26665	8.52319
Scara3	0.00182576	0.0378888	-0.488793	0.0105143	0.107861	-0.637662	0.000862162	0.170798	-0.148869	0.43733	0.689207	83.9363	99.7654	80.1455	66.509	70.5973	44.4087	59.4669	65.6349	53.9184
Anks1b	0.0018344	0.0379519	-0.576785	0.0111	0.11069	0.211377	0.335029	1	0.788163	0.000486633	0.0201975	13.5878	11.4698	13.4602	8.03955	6.88961	9.89886	15.6541	14.5947	16.3979
Bhlhe40	0.00183165	0.0379519	0.473474	0.0821864	0.304764	0.966613	0.000415349	0.12092	0.493139	0.0696091	0.271475	64.3736	107.628	49.0902	139.139	84.8868	76.7389	150.705	183.052	127.199
Cacna1g	0.00183792	0.0379668	-0.575884	0.000958067	0.0308857	-0.0650252	0.70703	1	0.510859	0.00338473	0.0572787	118.725	112.534	104.603	85.3289	61.1559	71.29	126.066	125.251	87.1774
Cmip	0.00184349	0.038024	-0.493962	0.00280979	0.0534845	0.0445439	0.785957	1	0.538506	0.00112702	0.0313189	94.1513	117.727	99.9399	75.8276	61.5812	77.0113	119.675	118.572	101.167
Islr2	0.00184681	0.0380347	-0.312941	0.156823	0.420549	0.452856	0.0363551	0.867334	0.765797	0.000485215	0.0201975	17.6353	14.8602	19.1786	17.8149	10.0367	12.2601	24.2684	24.5719	25.1063
Gabrb2	0.00184968	0.0380362	-1.20329	0.00187209	0.0440303	0.0695536	0.852236	1	1.27284	0.00101282	0.030211	6.45664	15.2209	13.4602	7.67412	2.55171	4.72239	17.6919	12.6982	8.80112
Egfl8	0.00185615	0.0380539	0.263297	0.248461	0.529707	-0.555566	0.0172683	0.68528	-0.818863	0.000437638	0.0190985	16.5752	14.4274	11.2608	16.4445	17.5217	14.8937	8.89225	11.7912	9.54226
Pex11g	0.00185341	0.0380539	1.13263	0.00109686	0.0328593	0.246371	0.492253	1	-0.88626	0.00936752	0.0974222	2.21646	2.09197	2.55128	4.75064	5.61376	4.08669	1.75993	3.87543	2.87194
Tug1	0.00186906	0.0382608	-0.856279	0.000515314	0.0223582	-0.214367	0.373191	1	0.641912	0.009429	0.0977155	16.2861	18.2506	22.7856	9.684	10.2919	10.4438	21.5822	12.2859	17.8802
H2afv	0.00187855	0.0383971	0.478023	0.0155575	0.129857	-0.193365	0.329594	1	-0.671388	0.000710969	0.0246482	62.0608	38.3768	52.6972	61.7584	79.3581	62.3901	38.6257	52.6069	48.4525
Rn60_17_0763.1	0.00188446	0.0384459	0.862939	0.00201206	0.0451828	0.0625693	0.827762	1	-0.80037	0.00401079	0.0637633	5.49296	3.24616	4.39876	7.03461	8.08041	7.62848	4.07562	4.78244	5.37331
Zfp36	0.0018866	0.0384459	0.603741	0.0182792	0.141682	0.904336	0.000427656	0.12092	0.300595	0.237916	0.513926	99.6442	140.739	87.2715	173.124	211.537	97.0815	215.452	249.264	186.028
Rcan3	0.00189414	0.0385417	-0.492269	0.0479789	0.232172	0.379949	0.111919	1	0.872218	0.000399554	0.0183127	8.28762	9.9549	8.97348	7.12597	5.10342	6.5387	14.6352	12.0386	10.7466
Rfc3	0.0019014	0.0386313	0.711009	0.00230504	0.0484273	0.0288178	0.902431	1	-0.682191	0.00339397	0.0573636	18.3099	11.7583	14.8678	23.6619	26.6228	19.9794	15.4688	20.3666	12.1363
Rpgrip1	0.00191085	0.0387654	0.500591	0.0107827	0.108972	-0.15211	0.438168	1	-0.652702	0.000908361	0.0287373	223.959	175.653	142.432	273.162	231.27	235.484	134.125	179.424	197.701
Cebpd	0.00192773	0.0390162	0.848178	0.000692415	0.0266973	0.695962	0.00530097	0.391004	-0.152216	0.5367	0.761119	18.2135	20.9918	19.0906	35.0817	44.5698	21.3416	32.5123	40.8981	26.4033
Slc4a4	0.00192919	0.0390162	-1.27621	0.000421533	0.0210333	-0.569584	0.0931743	1	0.706628	0.0584889	0.247615	3.37287	3.96753	3.87091	1.0963	1.36091	1.99794	2.87146	2.30877	2.7793
Snx29	0.00193184	0.0390162	-0.60005	0.0125442	0.117213	0.236877	0.313874	1	0.836927	0.000489829	0.0202066	15.7079	21.7854	24.6331	12.1507	10.2919	17.1641	30.1966	24.4894	22.4197
Fkbp3	0.00193824	0.0390294	0.472595	0.018338	0.141704	-0.209933	0.295006	1	-0.682528	0.000684665	0.0245179	143.01	122.344	118.943	172.211	163.054	178.18	96.0549	94.7418	155.641
Phactr1	0.00193724	0.0390294	-0.667054	0.000552038	0.0231272	-0.418396	0.0281355	0.795561	0.248657	0.201753	0.470561	28.8139	23.0838	24.0173	14.8914	15.6505	15.3478	22.4159	18.3052	18.8066
Rpl21	0.0019473	0.0391537	0.457107	0.00642428	0.0845907	-0.0839605	0.616206	1	-0.541067	0.00126919	0.0331896	486.079	412.263	402.047	544.131	672.035	497.486	380.329	462.413	444.225
Cdon	0.00195324	0.0392151	-0.715714	0.000498003	0.0221418	-0.418739	0.0402462	0.898179	0.296975	0.148376	0.40461	62.7354	88.4399	77.6822	43.3039	40.4871	51.0382	77.2514	58.3788	45.3952
Cox7a2l	0.00196512	0.0392495	0.48377	0.00241826	0.0493715	0.0103702	0.948097	1	-0.4734	0.00298896	0.053587	261.349	194.698	241.668	303.676	333.253	297.965	216.286	258.169	259.957
FAM120C	0.00196652	0.0392495	-0.768383	0.000415144	0.0210236	-0.33043	0.1261	1	0.437953	0.0437884	0.212318	86.4418	107.845	135.834	63.0374	61.0709	62.2993	124.677	67.4489	83.0084
Itgb2	0.00196404	0.0392495	1.19661	0.0389686	0.205551	1.94515	0.00042198	0.12092	0.748544	0.136054	0.386546	0.674574	0.504959	0.175951	0.730868	0.850569	1.45304	1.85255	2.0614	1.66758
Tns1	0.00196363	0.0392495	-0.96684	0.000500611	0.0221418	-0.261787	0.335478	1	0.705053	0.0112205	0.107545	16.6716	24.3823	24.809	12.8816	7.99535	11.806	27.2325	14.2649	16.3979
Rasl11a	0.00197337	0.0393283	0.96533	0.000452552	0.0218405	0.467629	0.0886708	1	-0.4977	0.0673313	0.266887	14.1661	16.9522	20.2343	31.2446	44.0595	20.7967	26.6768	31.4157	16.8611
Pdgfra	0.00199673	0.0397355	-0.656632	0.00299632	0.0556151	-0.659782	0.0027985	0.273373	-0.0031503	0.988722	0.994433	37.487	24.0216	36.8617	16.9013	24.4113	18.0722	25.2873	20.2017	19.4551
Lingo1	0.00200121	0.0397663	-0.407973	0.0145117	0.124653	0.170642	0.30098	1	0.578615	0.000520025	0.0208194	57.917	53.8863	56.832	46.5929	34.6182	41.4118	62.8015	78.498	58.2727
Ank3	0.00200752	0.0398335	-0.577344	0.000467725	0.0219653	-0.199099	0.22488	1	0.378245	0.0218232	0.149738	171.053	148.025	135.394	103.418	95.0937	94.9928	157.745	118.572	138.872
Nell2	0.00203546	0.0403288	-0.330378	0.0855458	0.310684	0.344755	0.0714656	1	0.675133	0.000449443	0.0193033	104.077	77.4751	116.655	97.1141	63.0272	67.839	134.403	155.677	106.632
Grk4	0.00205623	0.040681	0.877476	0.00056108	0.0232995	0.35228	0.166236	1	-0.525196	0.0369625	0.194354	24.0919	11.8305	13.6362	23.5705	27.7286	35.5996	19.5444	25.9736	20.4742
Emc7	0.00207187	0.0407527	0.440411	0.00428065	0.0682691	-0.0395293	0.797561	1	-0.479941	0.00186178	0.0419252	200.252	194.553	220.114	270.513	257.723	274.535	186.83	203.584	235.499
Rdh8	0.002066	0.0407527	0.546513	0.000484527	0.0221418	0.239192	0.126704	1	-0.307321	0.0487344	0.224697	58.7843	63.0477	70.9961	90.9931	95.3488	84.549	75.9547	90.3717	72.9103
Siah2	0.0020692	0.0407527	0.722367	0.00056537	0.0233939	0.527225	0.0118172	0.557147	-0.195142	0.344358	0.61223	16.1898	16.0144	19.9704	27.9557	28.2389	26.5181	28.8998	31.9929	18.2507
Slc7a14	0.0020677	0.0407527	-1.18859	0.00144649	0.0381293	-0.010211	0.977531	1	1.17838	0.001592	0.0383096	8.09489	21.064	22.6097	9.31857	3.82756	8.99071	21.7675	20.1192	12.5995
Gfap	0.00208713	0.0409343	-0.807203	0.0390125	0.205647	-1.35183	0.000641807	0.155547	-0.544632	0.164508	0.425256	79.1179	23.3002	66.5973	21.4693	51.7997	17.4365	25.6579	19.707	23.0682
Myh11	0.00208613	0.0409343	-0.834482	0.00697343	0.0880403	-0.976063	0.00163588	0.217669	-0.141581	0.654469	0.834582	15.0334	5.91523	11.9646	6.48646	6.29421	4.72239	6.0208	6.01928	5.28067
AABR07053136.1	0.00209295	0.0409892	1.33747	0.00046647	0.0219653	0.904719	0.0196774	0.712245	-0.432756	0.225945	0.499842	1.15641	1.3706	1.49558	3.65434	3.14711	3.08772	2.13044	3.79297	2.03815
Cit	0.00210593	0.041184	-0.676183	0.000460067	0.0219653	-0.336359	0.0776758	1	0.339824	0.0794161	0.291071	42.0163	33.8322	31.7591	20.8297	22.8803	20.9783	34.828	26.221	28.3489
Gfra1	0.00211276	0.0412581	-0.600439	0.00649695	0.0851947	0.143659	0.505479	1	0.744098	0.00073429	0.0251027	19.9481	20.7033	24.897	13.6124	13.8643	14.0764	30.0114	18.635	27.1445
Ap2b1	0.0021198	0.0413362	-0.427526	0.00357699	0.0612981	0.0477604	0.74359	1	0.475287	0.00120309	0.0322058	192.446	181.569	212.02	153.391	134.56	131.319	221.195	208.366	205.298
Pla2g16	0.00213131	0.0415008	0.603703	0.0035505	0.0611515	-0.0214173	0.917734	1	-0.625121	0.00254393	0.0491126	56.1824	41.7673	41.0845	64.0423	87.4385	50.7657	48.8148	48.7314	46.0437
Cacng4	0.00214134	0.0415184	-0.560279	0.000627682	0.0252038	-0.3627	0.0262256	0.781383	0.197579	0.227848	0.501534	141.564	129.558	128.972	93.7339	92.542	74.8318	121.805	117.005	88.6597
Cdo1	0.00214139	0.0415184	0.614968	0.00247239	0.0499334	0.022957	0.910776	1	-0.592011	0.00354304	0.0587929	18.3099	16.5915	20.0584	22.3828	27.8987	30.4231	16.1172	21.2736	21.03
Pmm1	0.00213794	0.0415184	0.52642	0.00294146	0.0550844	-0.000665955	0.996996	1	-0.527086	0.00290275	0.0528229	184.255	118.81	135.658	195.781	221.233	188.169	136.904	168.293	153.51
Adcyap1r1	0.00215403	0.0417041	-0.506873	0.00885557	0.100791	0.151385	0.427903	1	0.658258	0.00067048	0.024266	39.4144	38.5933	45.3073	31.8841	30.3653	21.16	55.7618	45.9279	42.0601
Slitrk2	0.0021597	0.0417541	-0.889179	0.00049161	0.0221418	-0.455392	0.0719909	1	0.433787	0.0878403	0.30647	71.7939	112.534	144.895	57.0077	54.5215	59.5748	120.879	72.3138	59.477
Ppm1l	0.00216368	0.0417717	-0.583943	0.00213264	0.0464777	0.0110795	0.953154	1	0.595022	0.00175605	0.0408102	78.1542	117.439	101.611	68.6103	54.8617	68.7472	122.361	92.9278	100.518
Vwf	0.00218835	0.0421878	-0.716479	0.0284242	0.173615	-1.11348	0.000736602	0.161244	-0.396999	0.227512	0.501266	35.8488	15.0045	49.0022	16.6273	25.0067	15.711	18.4329	18.4701	11.0246
Spa17	0.00219516	0.0422591	0.409648	0.0507071	0.238957	-0.323419	0.12699	1	-0.733067	0.000528321	0.0210893	29.3922	23.3002	22.8736	29.4174	38.6159	28.1527	16.8582	23.5824	22.7903
Xpr1	0.00220046	0.0423012	-0.814726	0.00238901	0.0492698	0.0438657	0.868243	1	0.858592	0.00138063	0.0351808	23.8028	53.2371	52.7852	25.6717	18.2022	27.7895	55.2061	44.1964	41.9674
Runx1t1	0.00220527	0.0423337	-0.630709	0.000490366	0.0221418	-0.235865	0.18801	1	0.394844	0.0292011	0.171888	74.0104	53.6699	58.5036	42.4817	39.4664	33.5108	61.7826	47.6595	55.8639
AABR07006724.1	0.00221845	0.0424364	0.144474	0.603653	0.804397	0.851183	0.00145056	0.205939	0.706709	0.00810503	0.0906855	3.66197	4.11181	4.75067	4.47657	4.3379	4.54076	8.707	8.82278	6.29975
Cadps	0.00222938	0.0424364	-0.5115	0.0250063	0.16371	0.285376	0.209047	1	0.796876	0.000497912	0.0204159	104.366	172.84	150.174	126.257	64.3031	101.35	201.836	189.154	159.532
Camsap2	0.00222681	0.0424364	-0.559871	0.00199094	0.0451104	-0.000598452	0.99734	1	0.559272	0.00201612	0.0432955	80.9489	90.6761	103.371	65.6868	49.8434	64.4788	113.284	79.3226	95.5153
Raph1	0.00222052	0.0424364	-0.768597	0.00556089	0.0782098	0.155899	0.552197	1	0.924496	0.000804752	0.0269017	5.49296	7.28583	7.4779	4.20249	3.31722	3.99587	9.44802	7.25612	7.13354
RT1-CE7	0.00222449	0.0424364	1.31725	0.000791674	0.0285003	1.12051	0.00420655	0.348117	-0.196746	0.603738	0.804589	3.15604	3.72227	6.19874	12.8816	7.05973	11.5335	9.66292	16.0839	4.31162
Zc3h12b	0.00222444	0.0424364	-1.43963	0.00446238	0.0697735	0.268403	0.559402	1	1.70804	0.000692254	0.0245298	2.50556	2.52479	2.81521	0.730868	0.765513	1.27141	6.0208	2.39122	1.57494
Ctgf	0.00223927	0.042565	-0.152236	0.681265	0.850505	-1.25685	0.000894833	0.1712	-1.10461	0.00344516	0.058012	43.8473	15.2209	38.7091	13.8865	37.9354	31.0588	9.26276	17.8105	15.2861
Psma2	0.00224877	0.0426857	0.458511	0.00616442	0.0826335	-0.0710512	0.671841	1	-0.529562	0.00157999	0.038224	84.4181	63.6969	79.6176	113.193	100.197	87.001	66.0435	78.6629	81.7114
Ptprk	0.00225486	0.0427416	-0.577495	0.0185307	0.142299	0.270848	0.259542	1	0.848343	0.000530959	0.0211325	19.3699	19.8377	23.0495	18.089	8.16547	14.1672	29.2703	28.6122	21.1227
Ank2	0.00226811	0.0428132	-0.768728	0.00259367	0.0507955	0.0481362	0.849411	1	0.816865	0.00138162	0.0351808	303.655	598.232	410.669	273.893	177.259	300.054	604.673	388.285	443.298
Htr2a	0.00226565	0.0428132	-1.21863	0.00197769	0.0450451	0.0333283	0.926716	1	1.25196	0.00145459	0.0362675	4.33655	2.16411	4.48674	1.37038	1.02068	2.08875	4.07562	3.38069	4.16895
L3mbtl3	0.0022642	0.0428132	-0.717325	0.0142668	0.123756	0.280677	0.305824	1	0.998003	0.000560225	0.021662	5.30022	5.41027	4.75067	3.65434	3.23216	2.17957	6.66919	7.00875	6.11446
Arrb1	0.00227912	0.0428871	-0.601933	0.00184043	0.0437449	-0.010902	0.954212	1	0.591031	0.00222941	0.0458285	29.7776	31.5238	38.6212	22.3828	19.7332	21.2508	42.5161	33.2297	28.4415
Cyfip2	0.00227959	0.0428871	-0.489284	0.00182227	0.0434654	-0.0135351	0.931057	1	0.475749	0.00243099	0.0476095	684.789	881.946	821.953	592.003	504.558	548.343	940.356	793.803	757.915
Itgav	0.00228837	0.0428871	-0.884874	0.000746669	0.0275148	-0.175922	0.495223	1	0.708952	0.00689942	0.0833799	20.0445	40.8295	36.2458	19.8248	13.1838	18.1631	37.9773	26.9631	26.0328
Klc4	0.00228743	0.0428871	0.544977	0.000514591	0.0223582	0.255121	0.103543	1	-0.289856	0.0638036	0.260121	136.649	124.653	133.195	181.986	161.353	210.964	147.556	184.124	162.404
Lrrn3	0.00229163	0.0428871	-0.686161	0.000496016	0.0221418	-0.329072	0.0913464	1	0.357089	0.0703839	0.273476	44.2328	35.1307	59.2074	26.3113	24.3263	31.7853	39.2741	36.8578	38.8176
Nlgn1	0.0022973	0.0428871	-0.655961	0.000529086	0.0227239	-0.351301	0.060984	0.992236	0.30466	0.108378	0.342869	43.2691	45.1577	55.9523	28.3211	31.301	28.3344	46.6843	32.6525	39.1881
Selenoo	0.00229435	0.0428871	0.578598	0.000491794	0.0221418	0.329982	0.0468303	0.934677	-0.248616	0.131388	0.379969	46.2565	40.9738	39.237	66.3263	54.4364	61.3911	50.1116	65.3875	51.6023
Zufsp	0.00228306	0.0428871	0.692634	0.000570336	0.0235277	0.292063	0.146845	1	-0.400571	0.0445331	0.213949	29.2958	19.9098	23.3135	37.3656	31.5561	43.5913	26.4915	37.1052	29.2753
Jmjd4	0.00232521	0.0433486	-0.776697	0.00485143	0.0729395	0.13239	0.612159	1	0.909087	0.000929594	0.0290033	5.58933	6.49232	8.88551	4.38521	3.14711	4.26832	7.96598	8.08068	8.05997
Atp5o	0.00234269	0.0435123	0.457495	0.00615127	0.0826335	-0.0674318	0.68633	1	-0.524927	0.00168539	0.0398498	162.958	134.03	150.438	203.273	220.978	165.284	134.31	173.322	140.355
Cox8a	0.00235482	0.0435123	0.404697	0.0133051	0.119703	-0.134329	0.411123	1	-0.539026	0.000994367	0.0299901	306.738	247.935	262.254	336.656	378.248	323.212	224.252	308.715	248.377
Il4r	0.00236054	0.0435123	0.474447	0.096507	0.328763	0.980909	0.000549299	0.140662	0.506462	0.0708856	0.274513	8.38399	11.9026	7.74183	16.81	8.59075	12.7141	17.7845	16.5736	24.0873
Minos1	0.00236285	0.0435123	0.468236	0.00972777	0.104439	-0.118572	0.514878	1	-0.586808	0.00123139	0.0325777	42.0163	34.1929	40.5566	52.1657	59.1146	43.5005	32.9754	42.9595	36.6868
Nat8l	0.00236024	0.0435123	-0.588603	0.0030421	0.0559213	0.0434625	0.824905	1	0.632065	0.00145918	0.0362675	62.3499	43.5707	79.4417	44.1262	34.7883	39.0506	70.5823	75.1173	53.8258
Scn4b	0.00235749	0.0435123	-0.708243	0.00949835	0.103543	0.21464	0.412308	1	0.922884	0.000679314	0.0244473	9.63677	6.42019	11.2608	5.84695	4.9333	5.17647	13.5236	10.7193	8.80112
Sdr42e1	0.00235504	0.0435123	-1.83349	0.000559272	0.0232995	-0.8218	0.0869987	1	1.01169	0.0691712	0.270779	1.83099	1.58701	2.28736	0.822227	0.510342	0.181631	1.20416	1.31929	0.83379
U2af1l4	0.00235323	0.0435123	0.629335	0.00184894	0.0438704	0.0740637	0.714369	1	-0.555272	0.00591977	0.0770839	50.4003	33.8322	38.2693	67.2399	62.772	51.7647	34.087	52.1121	48.5451
Zfyve19	0.00234021	0.0435123	0.695534	0.000672814	0.0262398	0.256228	0.211897	1	-0.439306	0.0303339	0.175711	23.1282	15.6537	18.2109	28.2298	34.4481	25.5191	21.397	26.4683	23.2535
Atp5j	0.00237845	0.0436811	0.385732	0.0202	0.147872	-0.172425	0.300133	1	-0.558157	0.000802553	0.0268944	118.821	90.4597	103.899	117.761	150.211	123.781	91.053	96.5559	102.927
Osbpl8	0.00237714	0.0436811	-0.872187	0.000512742	0.0223582	-0.395387	0.109421	1	0.4768	0.0583096	0.247228	19.0808	26.5464	28.2401	14.0692	10.9723	13.9856	23.3422	13.4403	22.1418
Avp	0.00240563	0.043753	0.783612	0.0553127	0.248346	1.36015	0.000522134	0.136277	0.576534	0.120321	0.363131	1.25278	1.00992	1.23165	1.73581	2.29654	1.72549	2.6862	4.04034	2.68666
Cep170b	0.00238999	0.043753	-0.556469	0.000984333	0.0313024	-0.0916396	0.585105	1	0.46483	0.00589377	0.0769878	171.053	151.415	168.737	112.097	94.158	115.335	193.036	167.633	124.049
Il6r	0.00242522	0.043753	0.642008	0.00616453	0.0826335	0.772304	0.000923088	0.1712	0.130296	0.568546	0.781399	8.67309	10.7484	8.1817	16.4445	14.1195	11.2611	17.5993	16.1614	16.1199
Lamtor2	0.00239687	0.043753	0.515233	0.00588663	0.0805377	-0.0680754	0.717032	1	-0.583308	0.00184563	0.0418926	48.9548	34.265	35.8059	56.4596	57.0732	49.676	33.0681	45.8455	39.9293
Lsm3	0.0024154	0.043753	0.200124	0.351933	0.625761	-0.543184	0.0128725	0.577124	-0.743308	0.000662113	0.0240917	26.212	16.2308	24.2812	23.5705	28.409	21.0691	14.6352	18.5526	14.545
Nars	0.00242166	0.043753	0.41109	0.00544339	0.0774399	0.482864	0.00109406	0.186293	0.0717741	0.626278	0.817292	209.985	195.78	190.642	239.816	244.028	279.711	281.032	301.211	292.753
Ndufb2	0.00242196	0.043753	0.48727	0.0114788	0.112072	-0.139823	0.469244	1	-0.627093	0.00117192	0.0319384	71.2157	44.5085	67.0372	76.5585	93.9029	73.9236	54.4651	70.2524	48.7304
Pi4ka	0.00238571	0.043753	-0.559285	0.00411119	0.0668702	0.0731109	0.705994	1	0.632396	0.00118525	0.0319805	142.721	200.829	188.179	125.618	96.7098	127.051	242.777	165.901	180.284
Polq	0.0024275	0.043753	-3.1919	0.000996364	0.0313024	-0.0819993	0.919031	1	3.1099	0.0013369	0.0344951	3.2765	0.432822	0.879753	0.0913585	0.170114	0.181631	0.463138	0.577191	3.33516
Ptgis	0.00241757	0.043753	0.243463	0.605559	0.80567	-1.52086	0.00418737	0.348117	-1.76432	0.000845322	0.0273812	1.54188	2.30838	0.967728	2.37532	1.87125	1.36223	0.555766	0.659647	0.55586
Rpl18a	0.00241315	0.043753	0.459788	0.00433782	0.0688133	-0.0308535	0.847992	1	-0.490641	0.0023427	0.0469542	460.734	349.287	426.68	510.511	614.792	503.389	374.401	460.599	431.533
S100a13	0.00239964	0.043753	0.585354	0.0185688	0.142299	-0.243792	0.331936	1	-0.829145	0.000926467	0.0289724	20.8154	12.5518	18.2109	21.3779	32.4918	19.7069	12.7826	17.3982	15.1935
Sobp	0.00241017	0.043753	-0.588581	0.000812078	0.0289059	-0.125256	0.468696	1	0.463325	0.0085047	0.0925628	35.5597	31.2353	38.2693	23.7532	22.8803	20.4334	36.6805	31.1683	32.981
Tmed8	0.00241297	0.043753	-1.23184	0.00182836	0.0435343	0.0114405	0.975551	1	1.24328	0.00166686	0.0395501	2.89103	6.20378	7.8298	2.00989	2.21148	2.72446	8.61437	5.35963	4.07631
Scube1	0.00245511	0.0441919	-1.00087	0.0185151	0.142299	0.438037	0.252592	1	1.43891	0.000550661	0.0214758	2.02372	2.45266	2.37533	1.73581	0.510342	1.08978	2.87146	3.87543	3.05723
Spint2	0.00246882	0.0443799	0.503209	0.00138101	0.0371073	0.0902574	0.566512	1	-0.412952	0.00854578	0.0927125	73.3358	64.1297	70.3802	88.5264	103.174	90.9969	71.3233	88.1454	72.725
Frmpd4	0.00247734	0.0444154	-1.10607	0.00072218	0.027302	-0.237682	0.445936	1	0.868384	0.00834885	0.0920457	4.91475	9.23353	7.126	4.20249	2.89194	2.54283	7.78072	5.93683	5.46596
Rnaseh2a	0.00247708	0.0444154	0.54837	0.00148876	0.038628	0.0916674	0.595827	1	-0.456703	0.00801676	0.0901437	59.5552	44.797	55.8643	77.198	83.1006	64.1156	51.5936	68.2735	58.7359
Col9a1	0.00248693	0.044464	0.636022	0.00114044	0.033415	0.54947	0.00489151	0.380782	-0.086552	0.654051	0.834383	34.8851	25.4643	21.378	42.9385	37.8503	41.5026	37.8847	45.1034	42.4306
Pfkfb3	0.00248698	0.044464	0.378076	0.247073	0.528566	1.09514	0.000868336	0.170798	0.717063	0.028078	0.168468	29.5849	52.9485	23.2255	73.7263	28.7492	32.9659	87.3479	88.3103	65.5915
Robo1	0.00249316	0.044464	-0.990403	0.00607364	0.0821849	0.212536	0.532743	1	1.20294	0.000810017	0.0269191	6.93847	5.04959	4.48674	2.74076	1.36091	3.90506	6.57656	8.57541	4.9101
Trmt2a	0.00249184	0.044464	0.601299	0.000689386	0.0266973	0.224457	0.207191	1	-0.376842	0.0321025	0.18154	20.1409	20.4869	22.4337	28.9607	31.4711	31.6037	23.1569	28.5297	25.6622
Lhfpl2	0.00250578	0.0446305	-0.28415	0.183881	0.454886	0.441222	0.0373779	0.871637	0.725371	0.000687164	0.0245298	32.9578	41.9116	41.5243	39.3755	27.1332	26.064	70.4896	51.6174	44.5614
Nsd1	0.00251556	0.0447083	-0.670164	0.00174495	0.042283	-0.0273138	0.897645	1	0.64285	0.00267169	0.0501524	90.4893	122.849	114.808	61.5757	58.8594	78.8277	151.631	88.805	98.6651
Rab11fip4	0.00251674	0.0447083	-0.540735	0.00659518	0.0857374	0.117293	0.551434	1	0.658028	0.000948684	0.0293601	53.7732	54.8241	66.5973	45.6793	26.7929	43.8638	77.9925	64.8103	56.6977
Pacsin1	0.00253532	0.0448108	-0.620296	0.000957538	0.0308857	-0.112063	0.547788	1	0.508233	0.00678389	0.082649	97.7169	140.018	126.245	86.3338	57.9238	85.4572	125.974	116.098	112.932
Pcdhga5	0.00253571	0.0448108	-1.17811	0.0052291	0.0757411	0.222128	0.566563	1	1.40024	0.000843426	0.0273812	1.92735	4.18394	3.43104	2.00989	0.765513	1.36223	4.63138	4.28771	2.96459
Pdzd2	0.00253455	0.0448108	-0.677389	0.00148297	0.038628	-0.051321	0.806913	1	0.626068	0.00332124	0.0567706	36.5234	43.8593	36.6857	20.5557	22.455	27.6987	51.1305	35.5385	32.6104
Scn5a	0.00252919	0.0448108	-0.956869	0.000552109	0.0231272	-0.355678	0.181328	1	0.601191	0.0318818	0.181274	8.28762	7.93506	8.79753	4.65929	3.23216	4.54076	7.50284	8.32805	4.72481
Gpr161	0.00254265	0.044875	-1.27438	0.00066143	0.0260957	-0.309348	0.385006	1	0.965028	0.0103747	0.103119	2.9874	7.64652	8.97348	2.6494	2.46665	2.72446	6.66919	4.8649	5.18803
Hivep3	0.00254983	0.0449432	-0.617109	0.00464366	0.0715232	0.0900134	0.672502	1	0.707123	0.00117043	0.0319384	20.5263	24.0937	18.2109	12.6075	12.1631	14.8937	27.603	20.2842	22.6976
Hypk	0.00256139	0.0450301	0.471649	0.00412213	0.0668702	-0.022987	0.889284	1	-0.494636	0.00263607	0.0500843	47.2202	37.5112	43.5478	57.83	60.6456	52.128	40.293	46.67	45.1173
Sema3c	0.00255855	0.0450301	-0.657919	0.0279543	0.172453	0.363279	0.200062	1	1.0212	0.000564433	0.0217627	4.52928	6.42019	6.33422	4.11113	2.89194	3.63261	9.44802	6.26665	7.78204
Psmg4	0.00256672	0.0450654	0.460028	0.0455147	0.226522	-0.330823	0.155541	1	-0.790852	0.00066072	0.0240917	19.659	16.7358	18.8267	22.6569	28.0688	22.0681	11.949	21.3561	12.7848
Acot8	0.00258677	0.0451914	0.651434	0.00111733	0.0330799	0.163023	0.416809	1	-0.488411	0.0140019	0.120351	21.9718	18.4671	19.7065	31.2446	31.9814	27.517	20.0076	30.5087	20.1962
Cdc42bpa	0.00259388	0.0451914	-0.605551	0.00344082	0.0597993	0.0517289	0.801163	1	0.65728	0.00150553	0.0369494	86.1527	122.993	100.116	63.4942	63.8778	69.2921	146.722	87.1559	104.131
Ift74	0.00258832	0.0451914	0.654919	0.00114239	0.033415	0.161129	0.424582	1	-0.49379	0.0137919	0.120011	35.6561	26.9792	24.0173	42.6644	48.6526	39.6863	30.0114	32.735	38.6323
RGD1559909	0.00259258	0.0451914	0.477358	0.0147209	0.125498	-0.163459	0.405395	1	-0.640817	0.00109759	0.0312254	47.7984	37.1505	51.4655	58.1954	68.3858	55.0341	36.2174	55.5753	35.853
Tmem159	0.00258215	0.0451914	0.751689	0.00262886	0.0513365	0.0480025	0.850579	1	-0.703686	0.00476099	0.0697047	7.13121	6.0595	7.65385	11.3285	9.78155	12.6233	5.92817	7.6684	8.89376
Ttbk1	0.00258182	0.0451914	-0.67893	0.00299323	0.0556151	0.0420688	0.85125	1	0.720998	0.00161689	0.0388396	23.8992	28.7105	28.2401	19.0026	13.2689	16.6192	37.3289	31.0034	19.6404
Ptcd2	0.00260859	0.0453894	0.640397	0.000872341	0.0293055	0.20295	0.293742	1	-0.437447	0.0220254	0.150351	22.6464	16.3029	19.5305	32.3409	28.7492	26.3364	20.0076	26.3034	23.9946
Arhgap20	0.00262552	0.0456255	-0.688167	0.000868313	0.0293055	-0.145181	0.475797	1	0.542986	0.00862511	0.0932007	46.2565	31.6681	38.0053	28.5952	17.4367	23.2487	40.6635	38.7543	30.387
RT1-S3	0.00265106	0.0460105	1.43653	0.000710142	0.0269506	0.659068	0.115508	1	-0.777467	0.062669	0.257152	19.3699	10.9648	40.6446	61.8497	68.641	51.4014	38.2552	64.9753	14.1744
Tfpt	0.00267121	0.0463011	0.671603	0.000854012	0.0293055	0.224133	0.266512	1	-0.44747	0.0253895	0.160198	26.7902	22.9395	29.8236	40.7459	43.1239	37.5975	26.0284	42.8771	28.5341
Rph3a	0.00272345	0.0471462	-0.380494	0.0147894	0.125852	0.145102	0.350259	1	0.525597	0.000764203	0.0258647	164.885	168.945	160.907	139.048	101.983	126.324	193.592	207.459	174.725
Nob1	0.00272942	0.0471869	0.572937	0.000877861	0.0294181	0.185339	0.282797	1	-0.387598	0.023691	0.155292	39.7999	30.009	34.7502	51.2521	49.9284	48.0413	36.7732	48.2367	39.4661
Rab6b	0.00273275	0.0471869	-0.312981	0.0357165	0.196332	0.197976	0.18296	1	0.510957	0.000614472	0.0229742	361.668	300.883	347.414	299.382	237.139	246.109	420.9	430.915	363.532
Clec16a	0.00274124	0.0472733	-0.74902	0.00211937	0.0463938	-0.00818595	0.972868	1	0.740834	0.00237638	0.0472215	36.427	62.9034	53.1371	31.5187	21.2642	35.418	65.8582	42.7122	51.417
RGD1311251	0.00276134	0.0475596	1.50131	0.00699928	0.0881977	-0.159053	0.791563	1	-1.66037	0.00322412	0.0560278	0.963677	0.793506	0.527852	1.91853	3.31722	0.998968	0.833649	0.577191	0.741147
AABR07063901.2	0.00276526	0.0475667	-0.495437	0.475763	0.722831	1.51553	0.0143233	0.623859	2.01096	0.00201611	0.0432955	0.481839	0.793506	0.527852	0.63951	0.425285	0.181631	2.50095	0.742103	2.31608
Adgrl1	0.00277041	0.0475949	-0.566484	0.00148981	0.038628	-0.057133	0.746908	1	0.509351	0.00427875	0.0656202	112.076	112.534	128.796	90.6277	66.1743	73.3787	148.76	112.8	95.4226
Hmx1	0.00277803	0.0476654	0.432135	0.0203656	0.148364	-0.184478	0.325434	1	-0.616612	0.000982668	0.0298734	38.4507	28.3498	34.7502	45.7706	48.3974	37.0526	29.7335	36.6104	27.2371
Clcn6	0.00280057	0.0477546	-0.500389	0.00515253	0.0751129	0.0740992	0.676774	1	0.574489	0.00132538	0.0342629	112.847	118.81	164.25	105.428	76.2961	87.7276	162.747	154.11	120.436
Dusp1	0.00280263	0.0477546	0.42281	0.0247191	0.163047	0.641064	0.000665346	0.158422	0.218254	0.244221	0.518611	72.854	98.3948	90.8785	116.939	128.946	93.0857	147.556	167.798	116.731
Nptxr	0.00279287	0.0477546	-0.484206	0.00226768	0.0481642	-0.00948343	0.952004	1	0.474722	0.00276077	0.0512575	129.711	122.344	140.936	104.606	85.5673	80.3715	140.238	155.429	114.692
Psd	0.00279886	0.0477546	0.592589	0.000663742	0.0260967	0.387953	0.0255755	0.773136	-0.204636	0.237996	0.513934	308.955	288.981	243.604	386.995	357.579	480.231	345.779	462.578	352.23
Rpl39l	0.00280434	0.0477546	1.82908	0.0211845	0.151753	-0.838075	0.36397	1	-2.66715	0.00177461	0.0410143	0.0963677	0.432822	0.351901	1.0963	1.61608	0.454076	0	0.41228	0.0926433
Sfrp1	0.00280214	0.0477546	-1.03056	0.00162093	0.0402955	-0.805555	0.0121052	0.561172	0.225004	0.501786	0.73714	6.84211	4.61676	10.733	3.28891	3.74251	3.26935	5.18715	4.28771	3.70573
Mrpl2	0.00280864	0.047768	0.594404	0.000952028	0.0308375	0.184553	0.305117	1	-0.409851	0.0221684	0.150722	57.6279	43.5707	42.756	63.0374	75.4455	70.0186	48.1664	65.7998	57.5315
Id1	0.00283257	0.0479347	0.248974	0.387848	0.655444	-0.737083	0.0118227	0.557147	-0.986057	0.000773379	0.0260454	19.3699	12.4076	32.199	20.4643	27.5585	24.066	11.4858	17.9754	10.4687
Nrp1	0.00283213	0.0479347	-0.731519	0.00164355	0.0405568	-0.0532415	0.813453	1	0.678277	0.00354151	0.0587929	16.5752	12.2633	17.859	10.3235	7.57007	9.08153	18.5255	14.1	14.3597
Pkp1	0.00282627	0.0479347	-1.42939	0.000909501	0.029888	-0.851636	0.037681	0.872708	0.577756	0.197133	0.465464	4.24018	2.52479	3.07914	0.822227	1.44597	1.1806	1.48204	1.48421	2.68666
Satb2	0.002822	0.0479347	-0.814597	0.00581679	0.0800664	0.144027	0.60234	1	0.958623	0.00108458	0.0311203	5.49296	4.18394	6.24625	2.46668	2.80688	3.36017	6.48393	6.59647	5.28067
Ednrb	0.00283964	0.0479564	-0.943204	0.000703273	0.0268902	-0.276568	0.31255	1	0.666636	0.0165488	0.132352	23.7065	31.8124	43.3718	21.1952	12.6735	15.8019	40.3856	19.8719	25.2916
Fzd1	0.00284092	0.0479564	-0.889488	0.000626077	0.0252038	-0.33635	0.187179	1	0.553138	0.0337685	0.186081	16.3825	21.7854	27.4483	12.7902	10.6321	10.7162	18.8034	24.0771	11.951
Atg16l2	0.0028609	0.0481929	0.905925	0.000626792	0.0252038	0.487546	0.0686412	1	-0.418379	0.104404	0.336819	5.20386	3.60685	5.10257	10.4149	7.57007	6.99278	6.94707	7.17366	6.2071
Ptchd1	0.00286203	0.0481929	-1.03455	0.0017748	0.0427086	-0.0411855	0.895584	1	0.993364	0.00272329	0.0508398	6.553	5.12172	7.65385	3.56298	1.70114	3.81424	7.68809	4.94735	6.94825
Rpl26	0.00287368	0.0482702	0.39706	0.00993462	0.105301	-0.0912855	0.553114	1	-0.488345	0.00153633	0.0373996	386.531	352.317	399.144	461.726	542.493	433.552	338.276	407.58	374.094
Syn3	0.00287373	0.0482702	-0.991034	0.0067873	0.086903	0.211908	0.53365	1	1.20294	0.000939553	0.0291799	3.75834	4.32822	4.04686	2.74076	1.02068	2.17957	6.29868	4.94735	3.61309
Bola2	0.00288331	0.0483711	0.555166	0.0106875	0.108409	-0.133687	0.541556	1	-0.688853	0.00159047	0.0383096	31.0304	17.4571	24.4571	29.5088	40.9124	31.6037	21.7675	25.4789	22.0491
Ezr	0.00288802	0.0483905	0.977509	0.00317314	0.0571924	0.0666147	0.840102	1	-0.910894	0.00589292	0.0769878	27.8503	21.6411	19.0027	43.578	65.3237	20.161	20.1002	22.1806	32.6104
Aarsd1	0.00289188	0.0483953	0.551189	0.000988742	0.0313024	0.168017	0.314851	1	-0.383172	0.0217057	0.149374	115.063	108.35	102.491	172.211	158.461	129.593	110.968	151.801	122.382
Ndufa12	0.00290475	0.0485293	0.577685	0.00206835	0.0456721	0.0733258	0.697673	1	-0.50436	0.00700663	0.0840796	21.2973	19.3327	23.4894	32.2496	33.1722	26.4272	22.6011	27.7876	20.3815
Plpp2	0.00290704	0.0485293	0.241415	0.11236	0.353907	-0.280285	0.0660725	1	-0.5217	0.000631586	0.0233566	121.423	127.971	154.309	162.07	150.636	146.394	108.652	127.807	112.284
Bckdha	0.0029133	0.048574	0.451963	0.0061783	0.0826942	-0.0529642	0.749285	1	-0.504927	0.00224443	0.0459447	50.9785	41.9116	47.2427	63.7683	63.6226	56.6687	40.3856	52.6893	48.3598
RGD1561897	0.00294944	0.0491164	-2.06808	0.00206253	0.0456721	-1.52791	0.0153665	0.639582	0.54017	0.463353	0.709697	1.25278	1.08205	1.67153	0.456793	0.170114	0.272446	0.926276	0.329824	0.185287
Nt5dc3	0.00296183	0.0492622	-0.864627	0.00228127	0.0483017	-0.00369186	0.989166	1	0.860935	0.00239941	0.0473852	6.74574	9.73849	12.3165	4.93336	4.42296	5.90299	12.3195	8.74033	9.17169
Cisd1	0.00298291	0.049552	0.505226	0.00437459	0.0689925	-0.016282	0.926844	1	-0.521508	0.0032707	0.0564758	87.3091	81.3705	100.292	123.334	144.937	97.6264	83.5501	107.935	87.4553
Nsmce1	0.00299934	0.0497034	0.576898	0.00191162	0.0441985	0.0871679	0.640852	1	-0.48973	0.00823567	0.0916895	25.5374	21.8575	25.6888	37.6397	38.2756	28.6976	25.0095	30.6736	25.6622
Sorcs1	0.00299752	0.0497034	-0.623041	0.00433182	0.0688133	0.0677054	0.752368	1	0.690746	0.00156053	0.0378883	26.983	31.3796	30.1755	25.3063	13.9493	16.5284	36.9584	28.2824	32.3325

## Sheet: T vs A
GeneName	Description	LogFC_TvsA	PValue_TvsA	FDR_TvsA
Atf3	activating transcription factor 3	1.06254	3.81514e-11	5.17791e-07
Msh5	mutS homolog 5	1.50995	4.63139e-10	2.09524e-06
Mthfd2	methylenetetrahydrofolate dehydrogenase (NADP+ dependent) 2, methenyltetrahydrofolate cyclohydrolase	1.03444	3.48618e-10	2.09524e-06
RT1-N2	RT1 class Ib, locus N2	-8.69659	1.63161e-09	5.53606e-06
AC098563.1		8.64986	2.35204e-09	6.38438e-06
Igfbp5	insulin-like growth factor binding protein 5	-1.0054	9.88816e-09	2.2367e-05
Mt2A	metallothionein 2A	1.82223	3.31857e-08	6.43423e-05
Zbed5	zinc finger, BED-type containing 5	0.981534	6.609e-08	0.00010663
Rplp1	ribosomal protein lateral stalk subunit P1	0.993001	7.07093e-08	0.00010663
Stkld1	serine/threonine kinase-like domain containing 1	1.26819	8.03722e-08	0.000109081
Hmox1	heme oxygenase 1	1.57538	9.75869e-08	0.000110371
Kcna2	potassium voltage-gated channel subfamily A member 2	-0.970671	9.67929e-08	0.000110371
Hist3h2ba	histone cluster 3, H2ba	1.09414	1.10299e-07	0.000115152
Fat4	FAT atypical cadherin 4	-1.29422	3.75149e-07	0.00036368
Atp5e	ATP synthase F1 subunit epsilon	0.878264	4.40116e-07	0.000395151
Nphp1	nephrocystin 1	0.906811	4.65843e-07	0.000395151
Ptprm	protein tyrosine phosphatase, receptor type, M	-1.1293	5.15221e-07	0.000411328
Hecw2	HECT, C2 and WW domain containing E3 ubiquitin protein ligase 2	-1.61676	5.53815e-07	0.000417576
Gdf15	growth differentiation factor 15	0.95475	6.52155e-07	0.000465844
Chd5	chromodomain helicase DNA binding protein 5	-0.888948	7.30359e-07	0.000495622
Wdr31	WD repeat domain 31	0.876027	7.76645e-07	0.000501935
Gad2	glutamate decarboxylase 2	-0.827739	9.12996e-07	0.00054777
Rn50_20_0046.8		-4.86647	9.28287e-07	0.00054777
Srgap3	SLIT-ROBO Rho GTPase activating protein 3	-1.07553	9.983e-07	0.000564539
Gpx4	glutathione peroxidase 4	0.8928	1.1947e-06	0.000648581
RGD1307315		0.763917	1.57813e-06	0.000823784
Rpl36a	ribosomal protein L36a-like	0.79487	1.85347e-06	0.000852671
Cabp4	calcium binding protein 4	0.749457	1.73469e-06	0.000852671
Gabbr2	gamma-aminobutyric acid type B receptor subunit 2	-0.770365	1.88477e-06	0.000852671
Apc2	APC regulator of WNT signaling pathway 2	-0.840367	1.80121e-06	0.000852671
RT1-A1		1.89787	2.26352e-06	0.000930925
Cars	cysteinyl-tRNA synthetase	0.787729	2.25792e-06	0.000930925
Pax4	paired box 4	0.822652	2.20236e-06	0.000930925
Hyal1	hyaluronidase 1	-1.13485	2.72675e-06	0.00105735
RT1-CE5		-1.58339	2.69604e-06	0.00105735
Ksr2	kinase suppressor of ras 2	-1.83242	3.0031e-06	0.00113217
Ciart	circadian associated repressor of transcription	1.13524	3.41379e-06	0.00125221
Sipa1l3	signal-induced proliferation-associated 1 like 3	-0.804169	3.54729e-06	0.00126694
Hsd17b8	hydroxysteroid (17-beta) dehydrogenase 8	0.76807	4.95301e-06	0.00159893
Tsks	testis-specific serine kinase substrate	0.881406	4.79859e-06	0.00159893
Dhrsx	dehydrogenase/reductase X-linked	0.988391	5.04877e-06	0.00159893
Chac1	ChaC glutathione-specific gamma-glutamylcyclotransferase 1	1.02433	4.77014e-06	0.00159893
Zeb2	zinc finger E-box binding homeobox 2	-0.865207	5.06587e-06	0.00159893
Il4i1	interleukin 4 induced 1	2.08829	5.49261e-06	0.00162056
Cacna1i	calcium voltage-gated channel subunit alpha1 I	-1.18778	5.42215e-06	0.00162056
Soga1	suppressor of glucose, autophagy associated 1	-1.57959	5.26934e-06	0.00162056
Spred2	sprouty-related, EVH1 domain containing 2	-1.29166	5.80589e-06	0.00165779
Dlgap1	DLG associated protein 1	-0.694906	5.86308e-06	0.00165779
Nipal3	NIPA-like domain containing 3	-1.01795	6.94185e-06	0.00191134
Trib3	tribbles pseudokinase 3	1.10798	7.04149e-06	0.00191134
Pde10a	phosphodiesterase 10A	-1.35899	7.38413e-06	0.00196505
Cdh4	cadherin 4	-1.67413	9.1844e-06	0.0023038
Mtg2	mitochondrial ribosome-associated GTPase 2	0.809436	9.28764e-06	0.0023038
Synj2	synaptojanin 2	-1.29904	8.83446e-06	0.0023038
B3glct	beta 3-glucosyltransferase	-1.6384	9.5058e-06	0.0023038
Jun	Jun proto-oncogene, AP-1 transcription factor subunit	0.961113	9.4797e-06	0.0023038
Celsr2	cadherin, EGF LAG seven-pass G-type receptor 2	-0.800778	1.00578e-05	0.00239482
Srsf6	serine and arginine rich splicing factor 6	0.728055	1.11784e-05	0.00261574
Nosip	nitric oxide synthase interacting protein	0.76726	1.26767e-05	0.00291608
Trio	trio Rho guanine nucleotide exchange factor	-0.73883	1.33747e-05	0.00302536
Prox1	prospero homeobox 1	-0.736233	1.39816e-05	0.00306063
LOC100910957		4.01577	1.39318e-05	0.00306063
Timm10b	translocase of inner mitochondrial membrane 10B	0.803391	1.47083e-05	0.00312007
Nxnl2	nucleoredoxin like 2	0.793029	1.4713e-05	0.00312007
Bcl9	BCL9, transcription coactivator	-0.749667	1.50169e-05	0.00313552
Kcnj10	potassium inwardly-rectifying channel, subfamily J, member 10	-1.30212	1.53339e-05	0.00315322
Kcna1	potassium voltage-gated channel subfamily A member 1	-1.1334	1.66053e-05	0.00331422
Galt	galactose-1-phosphate uridylyltransferase	0.839631	1.64083e-05	0.00331422
Stox2	storkhead box 2	-1.18969	1.78468e-05	0.00351039
Sv2c	synaptic vesicle glycoprotein 2c	-1.84251	1.98998e-05	0.00358475
Fry	FRY microtubule binding protein	-0.838524	1.96726e-05	0.00358475
Akap6	A-kinase anchoring protein 6	-1.04804	1.91729e-05	0.00358475
Ttc28	tetratricopeptide repeat domain 28	-0.717059	1.96138e-05	0.00358475
Scd2	stearoyl-Coenzyme A desaturase 2	-0.644868	2.00738e-05	0.00358475
Eif2d	eukaryotic translation initiation factor 2D	0.779841	1.86415e-05	0.00358475
Ptprj	protein tyrosine phosphatase, receptor type, J	-0.952308	1.99759e-05	0.00358475
Cebpb	CCAAT/enhancer binding protein beta	1.39243	2.11237e-05	0.00365844
Atp2b4	ATPase plasma membrane Ca2+ transporting 4	-0.927495	2.12951e-05	0.00365844
Ptprg	protein tyrosine phosphatase, receptor type, G	-0.8465	2.09589e-05	0.00365844
Rps27	ribosomal protein S27	0.725993	2.16355e-05	0.00366011
Asns	asparagine synthetase (glutamine-hydrolyzing)	0.792704	2.22686e-05	0.00366011
Tnfrsf21	TNF receptor superfamily member 21	-0.755928	2.23835e-05	0.00366011
Asmtl	acetylserotonin O-methyltransferase-like	0.922045	2.20922e-05	0.00366011
St7l	suppression of tumorigenicity 7-like	0.694701	2.33971e-05	0.0037803
Tfap2b	transcription factor AP-2 beta	-0.663919	2.39963e-05	0.00383151
Rnh1	ribonuclease/angiogenin inhibitor 1	0.678545	2.53727e-05	0.00400416
Dock3	dedicator of cyto-kinesis 3	-0.879508	2.74742e-05	0.00428597
Shisa2	shisa family member 2	2.52742	2.84223e-05	0.00438349
Gadd45b	growth arrest and DNA-damage-inducible, beta	0.79659	3.3628e-05	0.00512808
Psmb4	proteasome 20S subunit beta 4	0.745702	3.45389e-05	0.00520846
Rps14	ribosomal protein S14	0.690671	3.54747e-05	0.0052908
Slc38a1	solute carrier family 38, member 1	-1.03627	3.93228e-05	0.00580096
Psmb1	proteasome 20S subunit beta 1	0.633068	4.15639e-05	0.00606565
Gtf2f2	general transcription factor IIF subunit 2	0.698981	4.23191e-05	0.00611016
Ly6g6e	lymphocyte antigen 6 family member G6E	2.4593	4.56472e-05	0.0065213
Cntn1	contactin 1	-0.693494	4.81684e-05	0.0068098
Sertad1	SERTA domain containing 1	0.835089	4.9183e-05	0.00688157
Fat3	FAT atypical cadherin 3	-1.05175	5.13293e-05	0.00701697
Psmb9	proteasome 20S subunit beta 9	1.44673	5.20579e-05	0.00701697
Gatsl2	cytosolic arginine sensor for mTORC1 subunit 2	-1.20358	5.23673e-05	0.00701697
Tnr	tenascin R	-1.27815	5.27358e-05	0.00701697
Plch1	phospholipase C, eta 1	-0.641778	5.12604e-05	0.00701697
Slc2a13	solute carrier family 2 member 13	-0.792238	5.33851e-05	0.00703439
Nlgn2	neuroligin 2	-0.718099	5.53752e-05	0.00709012
Arfgef3	ARFGEF family member 3	-1.40366	5.53096e-05	0.00709012
Arhgap32	Rho GTPase activating protein 32	-0.68208	5.52574e-05	0.00709012
Ptprt	protein tyrosine phosphatase, receptor type, T	-1.3316	5.75405e-05	0.0071549
Prkce	protein kinase C, epsilon	-0.813554	5.70037e-05	0.0071549
Plppr4	phospholipid phosphatase related 4	-0.757044	5.79899e-05	0.0071549
Slc39a10	solute carrier family 39 member 10	-0.774374	5.69377e-05	0.0071549
Pde7b	phosphodiesterase 7B	-1.27294	5.87306e-05	0.00718101
Nav3	neuron navigator 3	-1.03144	6.18122e-05	0.00749031
RGD1304884	similar to RIKEN cDNA 6430548M08	-0.765986	6.43548e-05	0.00766161
Hpcal4	hippocalcin-like 4	-0.613739	6.42738e-05	0.00766161
Cars2	cysteinyl-tRNA synthetase 2, mitochondrial	0.818382	6.52178e-05	0.00769684
Il3ra	interleukin 3 receptor subunit alpha	1.05344	6.67098e-05	0.00780504
Stard10	StAR-related lipid transfer domain containing 10	0.707836	6.81767e-05	0.0079085
Adgrb3	adhesion G protein-coupled receptor B3	-0.96158	6.89401e-05	0.00792928
Slc41a2	solute carrier family 41 member 2	-0.976784	6.98259e-05	0.00796368
Sez6l	seizure related 6 homolog like	-0.795245	7.73748e-05	0.00867877
Kcnh5	potassium voltage-gated channel subfamily H member 5	-1.3143	7.7215e-05	0.00867877
Rnf144b	ring finger protein 144B	-0.794073	7.87477e-05	0.00876036
Il1rapl1	interleukin 1 receptor accessory protein-like 1	-1.76261	8.04285e-05	0.00880303
Lrp5	LDL receptor related protein 5	-0.749966	7.98397e-05	0.00880303
Rab3c	RAB3C, member RAS oncogene family	-1.18694	8.69746e-05	0.00915054
Lonrf2	LON peptidase N-terminal domain and ring finger 2	-0.633778	8.67009e-05	0.00915054
Tmem116	transmembrane protein 116	0.810678	8.59623e-05	0.00915054
Plxna4	plexin A4	-1.28286	8.6004e-05	0.00915054
Fzd5	frizzled class receptor 5	-1.07728	8.64525e-05	0.00915054
Tmem178b	transmembrane protein 178B	-1.0097	8.81658e-05	0.00915725
Mob3b	MOB kinase activator 3B	-1.30701	8.83879e-05	0.00915725
Polg2	DNA polymerase gamma 2, accessory subunit	0.761824	9.08293e-05	0.00923956
Slc13a3	solute carrier family 13 member 3	-1.1071	9.0593e-05	0.00923956
Cacna1d	calcium voltage-gated channel subunit alpha1 D	-0.7864	9.12247e-05	0.00923956
Rpl31	ribosomal protein L31	0.659058	9.37246e-05	0.00942245
Acta2	actin alpha 2, smooth muscle	-1.79716	9.58392e-05	0.00956419
LOC687679		0.826019	9.9526e-05	0.00978071
Hspb1	heat shock protein family B (small) member 1	1.17394	9.95407e-05	0.00978071
Myo16	myosin XVI	-0.947901	0.000100171	0.00978071
Csmd2	CUB and Sushi multiple domains 2	-1.16078	0.000101193	0.00980998
Cirbp	cold inducible RNA binding protein	0.718148	0.000102731	0.00988836
Dnajc17	DnaJ heat shock protein family (Hsp40) member C17	0.789268	0.000105045	0.0100399
Scn8a	sodium voltage-gated channel alpha subunit 8	-0.983753	0.000112776	0.0101364
Prrc2b	proline-rich coiled-coil 2B	-0.912292	0.000110429	0.0101364
Gucy1a2	guanylate cyclase 1, soluble, alpha 2	-1.31237	0.000110763	0.0101364
Kcnd3	potassium voltage-gated channel subfamily D member 3	-0.653266	0.000108353	0.0101364
Zmiz1	zinc finger, MIZ-type containing 1	-0.64097	0.000111831	0.0101364
Ubxn11	UBX domain protein 11	0.752193	0.000110363	0.0101364
Pom121	POM121 transmembrane nucleoporin	-0.724589	0.000109361	0.0101364
Prex1	phosphatidylinositol-3,4,5-trisphosphate-dependent Rac exchange factor 1	-0.744254	0.000112339	0.0101364
Eif2s2	eukaryotic translation initiation factor 2 subunit beta	0.695786	0.000113635	0.0101464
Enkd1	enkurin domain containing 1	0.776578	0.000117145	0.0103915
Timm13	translocase of inner mitochondrial membrane 13	0.640492	0.000118471	0.0104408
Slc9a6	solute carrier family 9 (sodium/hydrogen exchanger), member 6	-0.660071	0.000121458	0.0105668
Psd3	pleckstrin and Sec7 domain containing 3	-1.09861	0.000120712	0.0105668
Ppp1r15a	protein phosphatase 1, regulatory subunit 15A	0.723971	0.000128243	0.0110166
Esrrg	estrogen-related receptor gamma	-0.803487	0.000128251	0.0110166
Rps20	ribosomal protein S20	0.655162	0.00013185	0.0112196
Plagl1	PLAG1 like zinc finger 1	-0.916957	0.000132268	0.0112196
Rnf152	ring finger protein 152	-0.878264	0.000137204	0.0115207
Ilkap	ILK associated serine/threonine phosphatase	0.734412	0.000137515	0.0115207
Aff3	AF4/FMR2 family, member 3	-0.854816	0.000141231	0.0116977
Card19	caspase recruitment domain family, member 19	0.850325	0.000141351	0.0116977
Ccdc84	centrosomal AT-AC splicing factor	0.999112	0.000143425	0.0117973
Syt7	synaptotagmin 7	-0.872339	0.000145534	0.0118987
Lmtk2	lemur tyrosine kinase 2	-0.680699	0.000147945	0.0119518
Col9a3	collagen type IX alpha 3 chain	0.778852	0.000150001	0.0120462
Wdfy3	WD repeat and FYVE domain containing 3	-0.851112	0.000151488	0.0120941
Mgat5	alpha-1,6-mannosylglycoprotein 6-beta-N-acetylglucosaminyltransferase	-1.06999	0.000153274	0.0121651
Sec61g	SEC61 translocon subunit gamma	0.745539	0.000167217	0.0131946
Fdx1	ferredoxin 1	0.859317	0.000170103	0.0133447
Timm21	translocase of inner mitochondrial membrane 21	0.682818	0.000174053	0.0134218
Nfil3	nuclear factor, interleukin 3 regulated	0.768591	0.000173849	0.0134218
Rpain	RPA interacting protein	1.0748	0.000172621	0.0134218
Klc3	kinesin light chain 3	0.640922	0.000176588	0.0135404
Zfhx2	zinc finger homeobox 2	-0.999002	0.000178994	0.0135851
Rgl2	ral guanine nucleotide dissociation stimulator-like 2	0.62939	0.000179173	0.0135851
Fam168a	family with sequence similarity 168, member A	-0.788572	0.000182461	0.0137576
Nlgn3	neuroligin 3	-0.696294	0.000185421	0.0138271
Dclk1	doublecortin-like kinase 1	-0.628949	0.000184521	0.0138271
Endod1	endonuclease domain containing 1	-0.883857	0.000188196	0.0139573
Sema6a	semaphorin 6A	-0.799435	0.000191128	0.0139942
Uprt	uracil phosphoribosyltransferase homolog	-1.38686	0.000191786	0.0139942
Sntg2	syntrophin, gamma 2	0.699442	0.00019048	0.0139942
Hist1h2bo	histone cluster 1 H2B family member o	1.58847	0.000194911	0.0141462
Haghl	hydroxyacylglutathione hydrolase-like	0.951044	0.000200908	0.0145039
AY172581.24		0.643234	0.00020821	0.0145575
Grm1	glutamate metabotropic receptor 1	-0.809641	0.00020773	0.0145575
Rangrf	RAN guanine nucleotide release factor	0.680719	0.000211135	0.0145575
Commd3	COMM domain containing 3	0.652787	0.000212377	0.0145575
Cd320	CD320 molecule	0.708877	0.0002083	0.0145575
Nav1	neuron navigator 1	-0.927882	0.000212269	0.0145575
Zfp275	zinc finger protein 275	-0.782882	0.000211849	0.0145575
Rgs10	regulator of G-protein signaling 10	0.983589	0.000207426	0.0145575
Ddit4	DNA-damage-inducible transcript 4	0.643339	0.000211749	0.0145575
Notch3	notch receptor 3	-1.48542	0.000207625	0.0145575
Map3k9	mitogen-activated protein kinase kinase kinase 9	-1.20758	0.000214838	0.0146522
Kcna3	potassium voltage-gated channel subfamily A member 3	-1.52819	0.000220395	0.0146628
Gpr158	G protein-coupled receptor 158	-1.2249	0.000220198	0.0146628
Asap1	ArfGAP with SH3 domain, ankyrin repeat and PH domain 1	-0.672691	0.000219224	0.0146628
Ring1	ring finger protein 1	0.605827	0.000219619	0.0146628
C1qa	complement C1q A chain	1.14454	0.000219589	0.0146628
Cldn12	claudin 12	-0.62452	0.000223539	0.0147994
Robo2	roundabout guidance receptor 2	-0.681505	0.000225017	0.0148249
Mrpl14	mitochondrial ribosomal protein L14	0.776257	0.000228981	0.0148695
Nebl	nebulette	-0.829112	0.000228529	0.0148695
Nacc2	NACC family member 2	-0.735042	0.000228697	0.0148695
Srcin1	SRC kinase signaling inhibitor 1	-0.656949	0.000231354	0.0149521
Fam58b	family with sequence similarity 85 member B	0.660659	0.000240271	0.0152106
Bsn	bassoon (presynaptic cytomatrix protein)	-0.684555	0.000241953	0.0152106
Notch4	notch receptor 4	1.05894	0.000239599	0.0152106
Tpd52l2	tumor protein D52 like 2	0.691833	0.000242079	0.0152106
Tenm3	teneurin transmembrane protein 3	-0.707577	0.000238541	0.0152106
Abca8a	ATP-binding cassette, subfamily A (ABC1), member 8a	-0.687667	0.000240593	0.0152106
Cpeb3	cytoplasmic polyadenylation element binding protein 3	-0.973624	0.000244187	0.0152724
Ccdc78	coiled-coil domain containing 78	0.985815	0.000245912	0.0153097
Syt11	synaptotagmin 11	-0.593494	0.000247435	0.0153342
Syt2	synaptotagmin 2	-1.10143	0.000255259	0.0157471
Slc4a8	solute carrier family 4 member 8	-1.52367	0.000267241	0.0164117
Immp1l	inner mitochondrial membrane peptidase subunit 1	0.716271	0.000269718	0.0164893
Nrtn	neurturin	1.02083	0.000277938	0.01684
Tbc1d16	TBC1 domain family, member 16	-1.06517	0.000277583	0.01684
Rpl39	ribosomal protein L39	0.648169	0.000282263	0.0168931
Kif3c	kinesin family member 3C	-0.60882	0.000281616	0.0168931
Lmna	lamin A/C	0.70896	0.00028273	0.0168931
Zbtb8a	zinc finger and BTB domain containing 8a	0.633896	0.000283791	0.0168931
Pcdh10	protocadherin 10	-0.982307	0.000286414	0.0169747
Slc7a11	solute carrier family 7 member 11	-0.787549	0.000293628	0.0173266
Cstb	cystatin B	0.600781	0.000297977	0.0174317
Efr3b	EFR3 homolog B	-0.804316	0.000297015	0.0174317
St8sia3	ST8 alpha-N-acetyl-neuraminide alpha-2,8-sialyltransferase 3	-1.1358	0.000300169	0.0174845
Eif1	eukaryotic translation initiation factor 1	0.644137	0.000306034	0.01775
Etv5	ETS variant transcription factor 5	-0.786185	0.000308081	0.0177926
Snrpd2	small nuclear ribonucleoprotein D2 polypeptide	0.674863	0.000309804	0.0177959
Myo1b	myosin Ib	-0.935632	0.00031207	0.0177959
Kif19	kinesin family member 19	0.593559	0.000311542	0.0177959
Rps17	ribosomal protein S17	0.621085	0.000324071	0.0180446
Fos	Fos proto-oncogene, AP-1 transcription factor subunit	0.979096	0.000322008	0.0180446
Adgrg6	adhesion G protein-coupled receptor G6	-0.893467	0.000324409	0.0180446
Rps10	ribosomal protein S10	0.657502	0.000330724	0.0181724
Plk5	polo-like kinase 5	0.885051	0.000330506	0.0181724
Dip2c	disco-interacting protein 2 homolog C	-0.746784	0.000343159	0.0186934
Atp2b2	ATPase plasma membrane Ca2+ transporting 2	-0.622559	0.000344338	0.0186934
Bud31	BUD31 homolog	0.691564	0.000364713	0.0197207
Mars	methionyl-tRNA synthetase 1	0.613986	0.000367738	0.0197283
Phc3	polyhomeotic homolog 3	-1.11304	0.000367762	0.0197283
Casd1	CAS1 domain containing 1	-0.832584	0.000373796	0.0197399
Unc79	unc-79 homolog, NALCN channel complex subunit	-0.710307	0.000369826	0.0197399
Dpp8	dipeptidylpeptidase 8	-0.642608	0.000373724	0.0197399
Dchs1	dachsous cadherin-related 1	-0.973057	0.000371031	0.0197399
Pde3a	phosphodiesterase 3A	-1.07648	0.000381873	0.0199338
RGD1306556	RIKEN cDNA 2900026A02 gene	-0.700645	0.000379666	0.0199338
Tmeff1	transmembrane protein with EGF-like and two follistatin-like domains 1	-0.7126	0.000381645	0.0199338
Grpel1	GrpE-like 1, mitochondrial	0.581396	0.000388713	0.0201516
Hmgb2l1	high mobility group box 2	0.624524	0.000390501	0.0201516
Sesn3	sestrin 3	-0.833515	0.000390326	0.0201516
Gria1	glutamate ionotropic receptor AMPA type subunit 1	-0.794637	0.000404123	0.0206972
Lmo1	LIM domain only 1	0.747331	0.00040328	0.0206972
Reep3	receptor accessory protein 3	-0.678998	0.000407613	0.0207974
Pcdhga6	protocadherin gamma subfamily A, 6	-1.04816	0.000412429	0.0209644
FAM120C	family with sequence similarity 120C	-0.768383	0.000415144	0.0210236
Sap30	Sin3A associated protein 30	0.875867	0.000420174	0.0210333
Mrps26	mitochondrial ribosomal protein S26	0.722085	0.000419254	0.0210333
Unc5c	unc-5 netrin receptor C	-0.620593	0.000418553	0.0210333
Slc4a4	solute carrier family 4 member 4	-1.27621	0.000421533	0.0210333
LOC108349594		0.668278	0.000425068	0.021132
Gpx1	glutathione peroxidase 1	0.706273	0.000427435	0.0211721
Zdhhc21	zinc finger DHHC-type palmitoyltransferase 21	-1.10092	0.000436497	0.0213868
Grtp1	growth hormone regulated TBC protein 1	0.580345	0.000435774	0.0213868
Abr	ABR activator of RhoGEF and GTPase	-0.676221	0.000442352	0.0215957
Cacna1a	calcium voltage-gated channel subunit alpha1 A	-0.637204	0.000444347	0.0216153
Sem1	SEM1, 26S proteasome complex subunit	0.620931	0.00044817	0.0217235
Vcpip1	valosin containing protein interacting protein 1	-0.9133	0.000455412	0.0218405
RT1-CE10		-1.53821	0.00045402	0.0218405
Rasl11a	RAS-like family 11 member A	0.96533	0.000452552	0.0218405
Elfn2	extracellular leucine-rich repeat and fibronectin type III domain containing 2	-0.644712	0.000464605	0.0219653
Dgkh	diacylglycerol kinase, eta	-1.40476	0.00046508	0.0219653
Opcml	opioid binding protein/cell adhesion molecule-like	-0.941496	0.000464896	0.0219653
AABR07053136.1		1.33747	0.00046647	0.0219653
Cit	citron rho-interacting serine/threonine kinase	-0.676183	0.000460067	0.0219653
Spred1	sprouty-related, EVH1 domain containing 1	-1.00912	0.00047226	0.0220748
Oaz1	ornithine decarboxylase antizyme 1	0.592354	0.000484955	0.0221418
Dnm3	dynamin 3	-0.773916	0.000498454	0.0221418
Kcnq3	potassium voltage-gated channel subfamily Q member 3	-1.46813	0.000482642	0.0221418
Dscam	DS cell adhesion molecule	-0.716564	0.000501959	0.0221418
Cnnm1	cyclin and CBS domain divalent metal cation transport mediator 1	-0.742143	0.000501839	0.0221418
Scn3a	sodium voltage-gated channel alpha subunit 3	-0.912848	0.000493849	0.0221418
Mettl22	methyltransferase like 22	0.701722	0.000491972	0.0221418
LOC679342		1.81333	0.000502481	0.0221418
Ak6	adenylate kinase 6	0.595842	0.000488021	0.0221418
Cdon	cell adhesion associated, oncogene regulated	-0.715714	0.000498003	0.0221418
Tns1	tensin 1	-0.96684	0.000500611	0.0221418
Slitrk2	SLIT and NTRK-like family, member 2	-0.889179	0.00049161	0.0221418
Runx1t1	RUNX1 partner transcriptional co-repressor 1	-0.630709	0.000490366	0.0221418
Lrrn3	leucine rich repeat neuronal 3	-0.686161	0.000496016	0.0221418
Ptch1	patched 1	-0.581824	0.000515628	0.0223582
Tnik	TRAF2 and NCK interacting kinase	-0.833597	0.000512714	0.0223582
Tug1	taurine upregulated gene 1	-0.856279	0.000515314	0.0223582
Osbpl8	oxysterol binding protein-like 8	-0.872187	0.000512742	0.0223582
Myc	MYC proto-oncogene, bHLH transcription factor	1.65296	0.00052051	0.022498
Cmtm4	CKLF-like MARVEL transmembrane domain containing 4	-1.1871	0.000525791	0.0226541
Nlgn1	neuroligin 1	-0.655961	0.000529086	0.0227239
Sptb	spectrin, beta, erythrocytic	-0.623403	0.000531347	0.022749
Iqsec1	IQ motif and Sec7 domain ArfGEF 1	-0.741771	0.000536028	0.0228772
LOC100909548		7.41423	0.000540808	0.0230089
March6	membrane associated ring-CH-type finger 6	-1.07475	0.000544755	0.0230324
Phactr1	phosphatase and actin regulator 1	-0.667054	0.000552038	0.0231272
Scn5a	sodium voltage-gated channel alpha subunit 5	-0.956869	0.000552109	0.0231272
Chchd1	coiled-coil-helix-coiled-coil-helix domain containing 1	0.753574	0.000561372	0.0232995
Grk4	G protein-coupled receptor kinase 4	0.877476	0.00056108	0.0232995
Sdr42e1	short chain dehydrogenase/reductase family 42E, member 1	-1.83349	0.000559272	0.0232995
Siah2	siah E3 ubiquitin protein ligase 2	0.722367	0.00056537	0.0233939
Zufsp	zinc finger containing ubiquitin peptidase 1	0.692634	0.000570336	0.0235277
Pik3r3	phosphoinositide-3-kinase regulatory subunit 3	-0.675406	0.000575443	0.0236664
Mgat3	beta-1,4-mannosyl-glycoprotein 4-beta-N-acetylglucosaminyltransferase	-0.684604	0.000598043	0.0244477
Rpl17	ribosomal protein L17	0.681264	0.000607017	0.02474
Psmb10	chymotrypsin-like	0.837055	0.000619492	0.0251729
Emc8	ER membrane protein complex subunit 8	0.597252	0.000621694	0.0251869
Fzd1	frizzled class receptor 1	-0.889488	0.000626077	0.0252038
Atg16l2	autophagy related 16-like 2	0.905925	0.000626792	0.0252038
Scn2b	sodium voltage-gated channel beta subunit 2	-0.807396	0.000630101	0.0252263
Hist1h1c	H1.2 linker histone, cluster member	0.749985	0.000634163	0.0252942
Fbxo6	F-box protein 6	0.606139	0.000635523	0.0252942
Pcdh9	protocadherin 9	-0.828324	0.00064354	0.0255384
Ndufa6	NADH:ubiquinone oxidoreductase subunit A6	0.61587	0.000654459	0.025896
Gpr161	G protein-coupled receptor 161	-1.27438	0.00066143	0.0260957
Uqcr11	ubiquinol-cytochrome c reductase, complex III subunit XI	0.642057	0.000665751	0.0260967
Pih1d2	PIH1 domain containing 2	0.82803	0.000667223	0.0260967
Psd	pleckstrin and Sec7 domain containing	0.592589	0.000663742	0.0260967
Zfyve19	zinc finger FYVE-type containing 19	0.695534	0.000672814	0.0262398
Epha6	Eph receptor A6	-1.58613	0.000690615	0.0266973
Dcaf7	DDB1 and CUL4 associated factor 7	-0.585615	0.00068901	0.0266973
Cebpd	CCAAT/enhancer binding protein delta	0.848178	0.000692415	0.0266973
Trmt2a	tRNA methyltransferase 2 homolog A	0.601299	0.000689386	0.0266973
Ednrb	endothelin receptor type B	-0.943204	0.000703273	0.0268902
Dgki	diacylglycerol kinase, iota	-1.0882	0.000710899	0.0269506
RT1-S3	RT1 class Ib, locus S3	1.43653	0.000710142	0.0269506
Frmpd4	FERM and PDZ domain containing 4	-1.10607	0.00072218	0.027302
Slc35f1	solute carrier family 35, member F1	-0.593023	0.000726659	0.0273509
Kndc1	kinase non-catalytic C-lobe domain containing 1	-1.01571	0.000748081	0.0275148
Atp5l	ATP synthase membrane subunit g	0.58347	0.000742408	0.0275148
Zyg11b	zyg-11 family member B, cell cycle regulator	-0.951251	0.000747117	0.0275148
Itgav	integrin subunit alpha V	-0.884874	0.000746669	0.0275148
Irgq	immunity-related GTPase Q	-1.09595	0.000750687	0.027536
Sft2d1	SFT2 domain containing 1	0.740942	0.000759162	0.0277718
Mfsd6	major facilitator superfamily domain containing 6	-0.586041	0.00078531	0.0284979
Zfhx3	zinc finger homeobox 3	-0.729184	0.000789642	0.0285003
RT1-CE7		1.31725	0.000791674	0.0285003
Elmo3	engulfment and cell motility 3	1.17605	0.000794468	0.0285252
Cd99	CD99 molecule (Xg blood group)	0.849327	0.000803362	0.0287684
NEWGENE_6497122	FLYWCH family member 2	0.745608	0.000806994	0.0288224
Rpl11	ribosomal protein L11	0.615179	0.000814968	0.0289059
Sobp	sine oculis binding protein homolog	-0.588581	0.000812078	0.0289059
Akap11	A-kinase anchoring protein 11	-0.689946	0.000821631	0.0290219
Fbxl12	F-box and leucine-rich repeat protein 12	0.731596	0.000825584	0.029028
Unc5d	unc-5 netrin receptor D	-1.29518	0.000830215	0.0291016
Rfc4	replication factor C subunit 4	0.753943	0.000831963	0.0291016
Unc80	unc-80 homolog, NALCN channel complex subunit	-0.770931	0.000862438	0.0293055
Mrps18c	mitochondrial ribosomal protein S18C	0.728849	0.000845278	0.0293055
Il17rd	interleukin 17 receptor D	-1.70886	0.000865213	0.0293055
Hecw1	HECT, C2 and WW domain containing E3 ubiquitin protein ligase 1	-0.889337	0.000867264	0.0293055
Thyn1	thymocyte nuclear protein 1	0.594825	0.000870696	0.0293055
Dagla	diacylglycerol lipase, alpha	-0.643502	0.000865228	0.0293055
Uhmk1	U2AF homology motif kinase 1	-1.03683	0.000871799	0.0293055
Ptcd2	pentatricopeptide repeat domain 2	0.640397	0.000872341	0.0293055
Arhgap20	Rho GTPase activating protein 20	-0.688167	0.000868313	0.0293055
Tfpt	TCF3 fusion partner	0.671603	0.000854012	0.0293055
Sf3b5	splicing factor 3b, subunit 5	0.608629	0.000883756	0.0295427
Diras2	DIRAS family GTPase 2	-0.730041	0.000886104	0.0295484
Edem3	ER degradation enhancing alpha-mannosidase like protein 3	-1.04803	0.000899827	0.0298593
Chka	choline kinase alpha	0.611756	0.000907695	0.029888
Pkp1	plakophilin 1	-1.42939	0.000909501	0.029888
Slc22a23	solute carrier family 22, member 23	-0.671541	0.000921118	0.0301967
Extl3	exostosin-like glycosyltransferase 3	-0.697405	0.00092415	0.030223
RGD1306215		0.667702	0.000936487	0.0304796
Apba1	amyloid beta precursor protein binding family A member 1	-0.69148	0.000941831	0.0305802
Mrpl2	mitochondrial ribosomal protein L2	0.594404	0.000952028	0.0308375
Pacsin1	protein kinase C and casein kinase substrate in neurons 1	-0.620296	0.000957538	0.0308857
Ubl5	ubiquitin-like 5	0.632939	0.00098229	0.0313024
Wdr4	WD repeat domain 4	0.847871	0.000982879	0.0313024
Hint2	histidine triad nucleotide binding protein 2	0.625234	0.000991088	0.0313024
Thrb	thyroid hormone receptor beta	-0.59511	0.000991738	0.0313024
Polq	DNA polymerase theta	-3.1919	0.000996364	0.0313024
Atp8a1	ATPase phospholipid transporting 8A1	-1.06128	0.00101533	0.0317513
Ubtd1	ubiquitin domain containing 1	0.646936	0.00102432	0.0318845
Mrpl12	mitochondrial ribosomal protein L12	0.650215	0.00102664	0.0318845
Sgpp2	sphingosine-1-phosphate phosphatase 2	-0.679539	0.00103708	0.0320621
Znrf4	zinc and ring finger 4	2.75511	0.00103636	0.0320621
Nf1	neurofibromin 1	-0.802095	0.00105077	0.0323379
Tom1l2	target of myb1 like 2 membrane trafficking protein	-0.667197	0.00106648	0.0325996
Pde4d	phosphodiesterase 4D	-0.919693	0.00108416	0.0328414
Elp5	elongator acetyltransferase complex subunit 5	0.597979	0.00109866	0.0328593
Ccdc12	coiled-coil domain containing 12	0.629673	0.00109918	0.0328593
Fbxo17	F-box protein 17	0.916598	0.00109195	0.0328593
Pex11g	peroxisomal biogenesis factor 11 gamma	1.13263	0.00109686	0.0328593
Hmgcl	3-hydroxy-3-methylglutaryl-CoA lyase	0.585317	0.00110657	0.0329351
Acot8	acyl-CoA thioesterase 8	0.651434	0.00111733	0.0330799
Il27	interleukin 27	1.85821	0.00113256	0.0333428
Itgae	integrin subunit alpha E	1.10613	0.00113069	0.0333428
Col9a1	collagen type IX alpha 1 chain	0.636022	0.00114044	0.033415
Ift74	intraflagellar transport 74	0.654919	0.00114239	0.033415
Adar	adenosine deaminase, RNA-specific	-0.659026	0.0011672	0.0337767
Rasgrp1	RAS guanyl releasing protein 1	-0.803219	0.001224	0.0346807
Nrxn1	neurexin 1	-0.727042	0.00126185	0.035384
Cd9	CD9 molecule	0.594827	0.00130294	0.0361886
Pcnx2	pecanex 2	-0.717281	0.00131368	0.0361941
Cacnb4	calcium voltage-gated channel auxiliary subunit beta 4	-0.900577	0.0013156	0.0361941
Vangl1	VANGL planar cell polarity protein 1	-1.07366	0.00131741	0.0361941
Mrpl54	mitochondrial ribosomal protein L54	0.612276	0.00134342	0.0364453
Tbc1d30	TBC1 domain family, member 30	-0.864795	0.0013464	0.0364453
Adarb2	adenosine deaminase, RNA-specific, B2	-1.36733	0.00134697	0.0364453
Ppie	peptidylprolyl isomerase E	0.724942	0.00134124	0.0364453
Dcc	DCC netrin 1 receptor	-1.26991	0.00138195	0.0371073
Tmem255a	transmembrane protein 255A	-1.84086	0.0013991	0.0372719
Ccdc28b	coiled coil domain containing 28B	0.751183	0.00139673	0.0372719
Ppp1r9a	protein phosphatase 1, regulatory subunit 9A	-0.808774	0.00140058	0.0372719
Tenm4	teneurin transmembrane protein 4	-0.835675	0.00141543	0.0375934
Slc7a14	solute carrier family 7, member 14	-1.18859	0.00144649	0.0381293
Ntrk2	neurotrophic receptor tyrosine kinase 2	-0.595323	0.00147665	0.038628
Mrpl21	mitochondrial ribosomal protein L21	0.602672	0.00149138	0.038628
Pcdh1	protocadherin 1	-0.792662	0.00148441	0.038628
Pdzd2	PDZ domain containing 2	-0.677389	0.00148297	0.038628
Chrnb2	cholinergic receptor nicotinic beta 2 subunit	-0.721027	0.00152232	0.0391508
RGD1565641		0.754316	0.00160327	0.0402263
Rpl41	ribosomal protein L41	0.593454	0.00160348	0.0402263
Alkbh7	alkB homolog 7	0.707263	0.00159709	0.0402263
Ryr2	ryanodine receptor 2	-0.944426	0.00161241	0.0402347
LOC108351063		1.231	0.00161271	0.0402347
Plcb1	phospholipase C beta 1	-0.801848	0.00162405	0.0402955
Sfrp1	secreted frizzled-related protein 1	-1.03056	0.00162093	0.0402955
Nrp1	neuropilin 1	-0.731519	0.00164355	0.0405568
Nsd1	nuclear receptor binding SET domain protein 1	-0.670164	0.00174495	0.042283
Ptchd1	patched domain containing 1	-1.03455	0.0017748	0.0427086
Chrnb3	cholinergic receptor nicotinic beta 3 subunit	-1.47097	0.00179115	0.0429496
Tmed8	transmembrane p24 trafficking protein family member 8	-1.23184	0.00182836	0.0435343
Arrb1	arrestin, beta 1	-0.601933	0.00184043	0.0437449
U2af1l4	U2 small nuclear RNA auxiliary factor 1-like 4	0.629335	0.00184894	0.0438704
Scn2a	sodium voltage-gated channel alpha subunit 2	-0.700841	0.00186806	0.0440303
Gabrb2	gamma-aminobutyric acid type A receptor subunit beta 2	-1.20329	0.00187209	0.0440303
Ptprn2	protein tyrosine phosphatase, receptor type N2	-0.640717	0.00189379	0.0440334
Pex16	peroxisomal biogenesis factor 16	0.616284	0.00187995	0.0440334
Nudt14	nudix hydrolase 14	0.611614	0.00195547	0.0448327
Adam22	ADAM metallopeptidase domain 22	-0.889359	0.00195557	0.0448327
Htr2a	5-hydroxytryptamine receptor 2A	-1.21863	0.00197769	0.0450451
Slc8a1	solute carrier family 8 member A1	-0.903566	0.00198582	0.0450696
Rn60_17_0763.1		0.862939	0.00201206	0.0451828
RGD1561897		-2.06808	0.00206253	0.0456721
Peak1	pseudopodium-enriched atypical kinase 1	-1.09081	0.00210826	0.046254
Clec16a	C-type lectin domain containing 16A	-0.74902	0.00211937	0.0463938
Tulp4	TUB like protein 4	-0.706015	0.00213348	0.0464777
Ppm1l	protein phosphatase, Mg2+/Mn2+ dependent, 1L	-0.583943	0.00213264	0.0464777
S100a3	S100 calcium binding protein A3	1.28606	0.00221061	0.0473972
Rarres2	retinoic acid receptor responder 2	0.651892	0.00222039	0.047457
Mn1	MN1 proto-oncogene, transcriptional regulator	-0.807852	0.00224567	0.0479218
Atrnl1	attractin like 1	-0.791164	0.00228079	0.0483017
Nt5dc3	5'-nucleotidase domain containing 3	-0.864627	0.00228127	0.0483017
Kif26b	kinesin family member 26B	-1.29683	0.00228709	0.0483495
Rfc3	replication factor C subunit 3	0.711009	0.00230504	0.0484273
Fosl1	FOS like 1, AP-1 transcription factor subunit	1.88652	0.00239571	0.0492698
Negr1	neuronal growth regulator 1	-0.649248	0.00237058	0.0492698
Sall3	spalt-like transcription factor 3	-0.86734	0.00238237	0.0492698
Xpr1	xenotropic and polytropic retrovirus receptor 1	-0.814726	0.00238901	0.0492698
Cdo1	cysteine dioxygenase type 1	0.614968	0.00247239	0.0499334

## Sheet: U vs A
GeneName	Description	LogFC_UvsA	PValue_UvsA	FDR_UvsA
Atf3	activating transcription factor 3	1.19545	1.14714e-13	8.66924e-10
Hmox1	heme oxygenase 1	2.22169	1.27752e-13	8.66924e-10
Mt2A	metallothionein 2A	2.11311	2.01126e-10	9.09896e-07
Myc	MYC proto-oncogene, bHLH transcription factor	2.60843	1.81862e-08	6.17057e-05
Gdf15	growth differentiation factor 15	0.96103	5.39485e-07	0.00146438
Cebpb	CCAAT/enhancer binding protein beta	1.60336	1.07731e-06	0.00243687
Col3a1	collagen type III alpha 1 chain	-2.16755	1.66774e-06	0.0032335
Mt-cyb	mitochondrially encoded cytochrome b	-0.608128	3.82104e-06	0.00471447
Acta2	actin alpha 2, smooth muscle	-2.16717	3.6821e-06	0.00471447
Il4i1	interleukin 4 induced 1	2.11439	3.55517e-06	0.00471447
Gadd45b	growth arrest and DNA-damage-inducible, beta	0.891962	3.48118e-06	0.00471447
Fosl1	FOS like 1, AP-1 transcription factor subunit	2.91312	5.49017e-06	0.00620938
Mthfd2	methylenetetrahydrofolate dehydrogenase (NADP+ dependent) 2, methenyltetrahydrofolate cyclohydrolase	0.740587	6.83172e-06	0.00713232
Lad1	ladinin 1	1.30746	2.06173e-05	0.0186546
Klf10	Kruppel-like factor 10	0.937901	1.99589e-05	0.0186546
Rn60_1_2212.4		-1.71324	2.25032e-05	0.0190884
Ciart	circadian associated repressor of transcription	1.01451	3.19874e-05	0.0228491
Etv5	ETS variant transcription factor 5	-0.908053	3.17491e-05	0.0228491
Tars	threonyl-tRNA synthetase 1	0.64635	2.8735e-05	0.0228491
Chac1	ChaC glutathione-specific gamma-glutamylcyclotransferase 1	0.913942	4.34185e-05	0.0268946
Pla2g5	phospholipase A2, group V	-0.634518	4.18003e-05	0.0268946
Chka	choline kinase alpha	0.751295	4.35958e-05	0.0268946
Ppp1r15a	protein phosphatase 1, regulatory subunit 15A	0.760646	5.70438e-05	0.0336608
Il27	interleukin 27	2.28304	6.15288e-05	0.0347945
Rnf144b	ring finger protein 144B	-0.790311	7.97431e-05	0.0373198
Asns	asparagine synthetase (glutamine-hydrolyzing)	0.737184	7.90026e-05	0.0373198
Edn2	endothelin 2	1.67227	7.77143e-05	0.0373198
Egr1	early growth response 1	1.11867	7.92022e-05	0.0373198
Gadd45g	growth arrest and DNA-damage-inducible, gamma	0.745582	7.51921e-05	0.0373198
Gdf1	growth differentiation factor 1	-6.93494	9.22218e-05	0.0417211
Foxg1	forkhead box G1	-4.80868	0.000113178	0.0495502
